# Supplementary material for: High Expression of PAMR1 Predicts Favorable Prognosis and Inhibits Proliferation, Invasion, and Migration in Cervical Cancer
Source: Front Oncol. 2021 Oct 4;11:742017. doi: 10.3389/fonc.2021.742017 (PMC8521121; doi:10.3389/fonc.2021.742017)
Supplement: Supplementary file 9 [file Table_2.xlsx]

## Sheet: KEGG_activated
NAME	GS<br> follow link to MSigDB	GS DETAILS	SIZE	ES	NES	NOM p-val	FDR q-val	FWER p-val	RANK AT MAX	LEADING EDGE
KEGG_VASCULAR_SMOOTH_MUSCLE_CONTRACTION	KEGG_VASCULAR_SMOOTH_MUSCLE_CONTRACTION	Details ...	114	0.620514	2.20723	0	0	0	12086	tags=59%, list=21%, signal=75%
KEGG_ECM_RECEPTOR_INTERACTION	KEGG_ECM_RECEPTOR_INTERACTION	Details ...	84	0.648432	2.01227	0	0.0140309	0.016	6805	tags=48%, list=12%, signal=54%
KEGG_CELL_ADHESION_MOLECULES_CAMS	KEGG_CELL_ADHESION_MOLECULES_CAMS	Details ...	131	0.573794	1.93886	0.00396825	0.0163471	0.042	10626	tags=45%, list=19%, signal=55%
KEGG_JAK_STAT_SIGNALING_PATHWAY	KEGG_JAK_STAT_SIGNALING_PATHWAY	Details ...	155	0.538431	1.9738	0	0.0166499	0.026	12110	tags=48%, list=21%, signal=61%
KEGG_ABC_TRANSPORTERS	KEGG_ABC_TRANSPORTERS	Details ...	44	0.597918	1.91988	0	0.0193627	0.058	11235	tags=45%, list=20%, signal=57%
KEGG_FOCAL_ADHESION	KEGG_FOCAL_ADHESION	Details ...	199	0.553376	1.93993	0.00409836	0.0204339	0.042	11354	tags=48%, list=20%, signal=60%
KEGG_LEUKOCYTE_TRANSENDOTHELIAL_MIGRATION	KEGG_LEUKOCYTE_TRANSENDOTHELIAL_MIGRATION	Details ...	116	0.524657	1.88249	0	0.0209211	0.095	6712	tags=33%, list=12%, signal=37%
KEGG_CALCIUM_SIGNALING_PATHWAY	KEGG_CALCIUM_SIGNALING_PATHWAY	Details ...	177	0.492253	1.90531	0	0.0212341	0.07	12149	tags=42%, list=21%, signal=54%
KEGG_B_CELL_RECEPTOR_SIGNALING_PATHWAY	KEGG_B_CELL_RECEPTOR_SIGNALING_PATHWAY	Details ...	75	0.567422	1.88516	0.00401606	0.0224665	0.094	9245	tags=43%, list=16%, signal=51%
KEGG_CYTOKINE_CYTOKINE_RECEPTOR_INTERACTION	KEGG_CYTOKINE_CYTOKINE_RECEPTOR_INTERACTION	Details ...	264	0.524888	1.89163	0.00204082	0.0230591	0.086	11514	tags=43%, list=20%, signal=54%
KEGG_LYSOSOME	KEGG_LYSOSOME	Details ...	121	0.552283	1.86533	0.0123457	0.0245933	0.118	11925	tags=50%, list=21%, signal=64%
KEGG_NEUROACTIVE_LIGAND_RECEPTOR_INTERACTION	KEGG_NEUROACTIVE_LIGAND_RECEPTOR_INTERACTION	Details ...	271	0.475195	1.82826	0	0.0332626	0.162	15410	tags=46%, list=27%, signal=64%
KEGG_TGF_BETA_SIGNALING_PATHWAY	KEGG_TGF_BETA_SIGNALING_PATHWAY	Details ...	86	0.54557	1.80487	0.00202429	0.0337528	0.199	9882	tags=41%, list=17%, signal=49%
KEGG_PROSTATE_CANCER	KEGG_PROSTATE_CANCER	Details ...	89	0.521328	1.81462	0	0.0344669	0.183	7136	tags=37%, list=13%, signal=42%
KEGG_T_CELL_RECEPTOR_SIGNALING_PATHWAY	KEGG_T_CELL_RECEPTOR_SIGNALING_PATHWAY	Details ...	108	0.54748	1.80722	0.010101	0.035216	0.195	7058	tags=37%, list=12%, signal=42%
KEGG_GLIOMA	KEGG_GLIOMA	Details ...	65	0.501359	1.76586	0.00607287	0.0365353	0.263	12021	tags=45%, list=21%, signal=57%
KEGG_HYPERTROPHIC_CARDIOMYOPATHY_HCM	KEGG_HYPERTROPHIC_CARDIOMYOPATHY_HCM	Details ...	83	0.510446	1.76704	0.00414938	0.037675	0.261	11354	tags=46%, list=20%, signal=57%
KEGG_FC_EPSILON_RI_SIGNALING_PATHWAY	KEGG_FC_EPSILON_RI_SIGNALING_PATHWAY	Details ...	79	0.482533	1.74493	0	0.0379739	0.301	8235	tags=37%, list=15%, signal=43%
KEGG_MELANOGENESIS	KEGG_MELANOGENESIS	Details ...	101	0.479726	1.7455	0.00410678	0.0393116	0.299	12029	tags=39%, list=21%, signal=49%
KEGG_MELANOMA	KEGG_MELANOMA	Details ...	71	0.505275	1.76734	0.00785855	0.0394509	0.26	11354	tags=44%, list=20%, signal=55%
KEGG_ALDOSTERONE_REGULATED_SODIUM_REABSORPTION	KEGG_ALDOSTERONE_REGULATED_SODIUM_REABSORPTION	Details ...	42	0.537887	1.73839	0.00204918	0.0395527	0.319	11354	tags=52%, list=20%, signal=66%
KEGG_CHEMOKINE_SIGNALING_PATHWAY	KEGG_CHEMOKINE_SIGNALING_PATHWAY	Details ...	188	0.492628	1.76897	0.00976562	0.0405793	0.257	9354	tags=36%, list=17%, signal=43%
KEGG_REGULATION_OF_ACTIN_CYTOSKELETON	KEGG_REGULATION_OF_ACTIN_CYTOSKELETON	Details ...	213	0.448503	1.74647	0.00609756	0.0406213	0.295	12222	tags=39%, list=22%, signal=50%
KEGG_DILATED_CARDIOMYOPATHY	KEGG_DILATED_CARDIOMYOPATHY	Details ...	90	0.512634	1.77361	0.004158	0.040785	0.247	11538	tags=46%, list=20%, signal=57%
KEGG_WNT_SIGNALING_PATHWAY	KEGG_WNT_SIGNALING_PATHWAY	Details ...	151	0.47848	1.74972	0.00204918	0.0411878	0.289	7883	tags=31%, list=14%, signal=36%
KEGG_GLYCOSPHINGOLIPID_BIOSYNTHESIS_GANGLIO_SERIES	KEGG_GLYCOSPHINGOLIPID_BIOSYNTHESIS_GANGLIO_SERIES	Details ...	15	0.686565	1.7768	0.00798403	0.04254	0.244	16049	tags=87%, list=28%, signal=121%
KEGG_PHOSPHATIDYLINOSITOL_SIGNALING_SYSTEM	KEGG_PHOSPHATIDYLINOSITOL_SIGNALING_SYSTEM	Details ...	76	0.517734	1.71895	0.0100806	0.0456504	0.369	18504	tags=71%, list=33%, signal=106%
KEGG_GLYCOSAMINOGLYCAN_DEGRADATION	KEGG_GLYCOSAMINOGLYCAN_DEGRADATION	Details ...	21	0.603309	1.70248	0.0205761	0.047098	0.402	3715	tags=38%, list=7%, signal=41%
KEGG_LONG_TERM_DEPRESSION	KEGG_LONG_TERM_DEPRESSION	Details ...	70	0.476298	1.71018	0.00200803	0.047191	0.391	12086	tags=47%, list=21%, signal=60%
KEGG_RENIN_ANGIOTENSIN_SYSTEM	KEGG_RENIN_ANGIOTENSIN_SYSTEM	Details ...	17	0.666789	1.71376	0.0184049	0.0472881	0.384	12097	tags=65%, list=21%, signal=82%
KEGG_PRIMARY_BILE_ACID_BIOSYNTHESIS	KEGG_PRIMARY_BILE_ACID_BIOSYNTHESIS	Details ...	16	0.627446	1.70308	0.0102041	0.0483624	0.401	7631	tags=44%, list=14%, signal=51%
KEGG_LONG_TERM_POTENTIATION	KEGG_LONG_TERM_POTENTIATION	Details ...	70	0.471868	1.67757	0.008	0.0486907	0.442	11932	tags=40%, list=21%, signal=51%
KEGG_PATHWAYS_IN_CANCER	KEGG_PATHWAYS_IN_CANCER	Details ...	325	0.423017	1.69098	0.00402414	0.0498072	0.415	12083	tags=35%, list=21%, signal=44%
KEGG_HEMATOPOIETIC_CELL_LINEAGE	KEGG_HEMATOPOIETIC_CELL_LINEAGE	Details ...	85	0.54889	1.6778	0.0401606	0.0498932	0.442	13466	tags=54%, list=24%, signal=71%
KEGG_FC_GAMMA_R_MEDIATED_PHAGOCYTOSIS	KEGG_FC_GAMMA_R_MEDIATED_PHAGOCYTOSIS	Details ...	96	0.459151	1.66785	0.00787402	0.0512777	0.464	9354	tags=39%, list=17%, signal=46%
KEGG_ACUTE_MYELOID_LEUKEMIA	KEGG_ACUTE_MYELOID_LEUKEMIA	Details ...	57	0.490686	1.67791	0.0156556	0.0512811	0.441	8060	tags=40%, list=14%, signal=47%
KEGG_HEDGEHOG_SIGNALING_PATHWAY	KEGG_HEDGEHOG_SIGNALING_PATHWAY	Details ...	56	0.520343	1.67959	0.0156556	0.0518968	0.437	8174	tags=30%, list=14%, signal=35%
KEGG_VEGF_SIGNALING_PATHWAY	KEGG_VEGF_SIGNALING_PATHWAY	Details ...	76	0.451578	1.6818	0.00199203	0.052468	0.432	6570	tags=30%, list=12%, signal=34%
KEGG_GAP_JUNCTION	KEGG_GAP_JUNCTION	Details ...	90	0.467582	1.6528	0.00612245	0.0561234	0.497	11538	tags=43%, list=20%, signal=54%
KEGG_MAPK_SIGNALING_PATHWAY	KEGG_MAPK_SIGNALING_PATHWAY	Details ...	267	0.406734	1.64951	0.00608519	0.0566176	0.504	11478	tags=33%, list=20%, signal=41%
KEGG_PRIMARY_IMMUNODEFICIENCY	KEGG_PRIMARY_IMMUNODEFICIENCY	Details ...	35	0.67534	1.64364	0.0515873	0.0584805	0.517	6905	tags=51%, list=12%, signal=59%
KEGG_AXON_GUIDANCE	KEGG_AXON_GUIDANCE	Details ...	129	0.444091	1.63979	0.00609756	0.0591597	0.526	14908	tags=44%, list=26%, signal=60%
KEGG_INTESTINAL_IMMUNE_NETWORK_FOR_IGA_PRODUCTION	KEGG_INTESTINAL_IMMUNE_NETWORK_FOR_IGA_PRODUCTION	Details ...	46	0.628844	1.63667	0.0412371	0.0592415	0.53	10626	tags=54%, list=19%, signal=67%
KEGG_ARRHYTHMOGENIC_RIGHT_VENTRICULAR_CARDIOMYOPATHY_ARVC	KEGG_ARRHYTHMOGENIC_RIGHT_VENTRICULAR_CARDIOMYOPATHY_ARVC	Details ...	74	0.475301	1.62282	0.0163599	0.0634367	0.562	14109	tags=51%, list=25%, signal=68%
KEGG_SNARE_INTERACTIONS_IN_VESICULAR_TRANSPORT	KEGG_SNARE_INTERACTIONS_IN_VESICULAR_TRANSPORT	Details ...	38	0.488714	1.61369	0.023166	0.0668649	0.58	20431	tags=55%, list=36%, signal=86%
KEGG_ETHER_LIPID_METABOLISM	KEGG_ETHER_LIPID_METABOLISM	Details ...	33	0.499737	1.59752	0.0175781	0.0736855	0.619	4528	tags=30%, list=8%, signal=33%
KEGG_NATURAL_KILLER_CELL_MEDIATED_CYTOTOXICITY	KEGG_NATURAL_KILLER_CELL_MEDIATED_CYTOTOXICITY	Details ...	132	0.467979	1.59219	0.0511247	0.0746314	0.625	9354	tags=36%, list=17%, signal=43%
KEGG_GLYCOSAMINOGLYCAN_BIOSYNTHESIS_KERATAN_SULFATE	KEGG_GLYCOSAMINOGLYCAN_BIOSYNTHESIS_KERATAN_SULFATE	Details ...	15	0.59819	1.57417	0.0407767	0.0817868	0.659	6063	tags=47%, list=11%, signal=52%
KEGG_GNRH_SIGNALING_PATHWAY	KEGG_GNRH_SIGNALING_PATHWAY	Details ...	101	0.429574	1.57704	0.0121457	0.0820522	0.655	11932	tags=37%, list=21%, signal=46%
KEGG_NOTCH_SIGNALING_PATHWAY	KEGG_NOTCH_SIGNALING_PATHWAY		47	0.457904	1.56418	0.0147059	0.0824133	0.679	12921	tags=40%, list=23%, signal=52%
KEGG_VASOPRESSIN_REGULATED_WATER_REABSORPTION	KEGG_VASOPRESSIN_REGULATED_WATER_REABSORPTION		44	0.477018	1.56078	0.0395833	0.0826904	0.682	15999	tags=52%, list=28%, signal=73%
KEGG_O_GLYCAN_BIOSYNTHESIS	KEGG_O_GLYCAN_BIOSYNTHESIS	Details ...	30	0.542379	1.56922	0.0257426	0.0827998	0.67	20203	tags=70%, list=36%, signal=109%
KEGG_SPHINGOLIPID_METABOLISM	KEGG_SPHINGOLIPID_METABOLISM		39	0.514065	1.56547	0.0358566	0.0831766	0.675	15129	tags=62%, list=27%, signal=84%
KEGG_GLYCEROLIPID_METABOLISM	KEGG_GLYCEROLIPID_METABOLISM		49	0.459141	1.54017	0.0180361	0.0937701	0.718	20501	tags=51%, list=36%, signal=80%
KEGG_INOSITOL_PHOSPHATE_METABOLISM	KEGG_INOSITOL_PHOSPHATE_METABOLISM		54	0.476103	1.50049	0.0510806	0.109098	0.784	18504	tags=69%, list=33%, signal=102%
KEGG_TYPE_II_DIABETES_MELLITUS	KEGG_TYPE_II_DIABETES_MELLITUS		47	0.444632	1.5115	0.0285714	0.109176	0.769	10933	tags=45%, list=19%, signal=55%
KEGG_REGULATION_OF_AUTOPHAGY	KEGG_REGULATION_OF_AUTOPHAGY		35	0.478307	1.50614	0.0581162	0.110215	0.772	19385	tags=49%, list=34%, signal=74%
KEGG_SMALL_CELL_LUNG_CANCER	KEGG_SMALL_CELL_LUNG_CANCER		84	0.430791	1.50123	0.0497925	0.110381	0.781	12082	tags=39%, list=21%, signal=50%
KEGG_NON_SMALL_CELL_LUNG_CANCER	KEGG_NON_SMALL_CELL_LUNG_CANCER		54	0.448447	1.51302	0.0391753	0.110399	0.767	10868	tags=43%, list=19%, signal=53%
KEGG_BASAL_CELL_CARCINOMA	KEGG_BASAL_CELL_CARCINOMA		55	0.475995	1.50314	0.0509804	0.110639	0.778	8174	tags=33%, list=14%, signal=38%
KEGG_TASTE_TRANSDUCTION	KEGG_TASTE_TRANSDUCTION		51	0.459906	1.48138	0.0509165	0.119704	0.816	18158	tags=45%, list=32%, signal=66%
KEGG_ENDOMETRIAL_CANCER	KEGG_ENDOMETRIAL_CANCER		52	0.458556	1.47912	0.0593047	0.120009	0.822	7891	tags=38%, list=14%, signal=45%
KEGG_INSULIN_SIGNALING_PATHWAY	KEGG_INSULIN_SIGNALING_PATHWAY		137	0.382454	1.4731	0.0391753	0.122221	0.829	12134	tags=36%, list=21%, signal=45%
KEGG_ERBB_SIGNALING_PATHWAY	KEGG_ERBB_SIGNALING_PATHWAY		87	0.411488	1.46248	0.0518672	0.12784	0.842	9354	tags=34%, list=17%, signal=41%
KEGG_TIGHT_JUNCTION	KEGG_TIGHT_JUNCTION		132	0.373547	1.44948	0.026971	0.133746	0.851	12738	tags=37%, list=23%, signal=48%
KEGG_OTHER_GLYCAN_DEGRADATION	KEGG_OTHER_GLYCAN_DEGRADATION		16	0.592821	1.45049	0.100402	0.134936	0.85	4591	tags=44%, list=8%, signal=48%
KEGG_ADIPOCYTOKINE_SIGNALING_PATHWAY	KEGG_ADIPOCYTOKINE_SIGNALING_PATHWAY		67	0.397059	1.43492	0.0517928	0.141257	0.868	19915	tags=51%, list=35%, signal=78%
KEGG_DORSO_VENTRAL_AXIS_FORMATION	KEGG_DORSO_VENTRAL_AXIS_FORMATION		24	0.484114	1.43762	0.0574257	0.141338	0.865	9192	tags=42%, list=16%, signal=50%
KEGG_AUTOIMMUNE_THYROID_DISEASE	KEGG_AUTOIMMUNE_THYROID_DISEASE		50	0.530821	1.42219	0.150826	0.148719	0.885	21885	tags=64%, list=39%, signal=104%
KEGG_PANCREATIC_CANCER	KEGG_PANCREATIC_CANCER		70	0.400615	1.41403	0.078125	0.152721	0.893	10297	tags=31%, list=18%, signal=38%
KEGG_COMPLEMENT_AND_COAGULATION_CASCADES	KEGG_COMPLEMENT_AND_COAGULATION_CASCADES		69	0.443441	1.41026	0.0987654	0.153901	0.895	15898	tags=49%, list=28%, signal=68%
KEGG_GLYCOSAMINOGLYCAN_BIOSYNTHESIS_HEPARAN_SULFATE	KEGG_GLYCOSAMINOGLYCAN_BIOSYNTHESIS_HEPARAN_SULFATE		26	0.477697	1.40729	0.0885827	0.154078	0.899	12262	tags=46%, list=22%, signal=59%
KEGG_TOLL_LIKE_RECEPTOR_SIGNALING_PATHWAY	KEGG_TOLL_LIKE_RECEPTOR_SIGNALING_PATHWAY		102	0.39384	1.39918	0.115308	0.154281	0.912	12602	tags=34%, list=22%, signal=44%
KEGG_CHRONIC_MYELOID_LEUKEMIA	KEGG_CHRONIC_MYELOID_LEUKEMIA		73	0.412542	1.40438	0.0770791	0.154532	0.902	11332	tags=36%, list=20%, signal=44%
KEGG_HISTIDINE_METABOLISM	KEGG_HISTIDINE_METABOLISM		29	0.44838	1.39508	0.0967118	0.155177	0.917	7172	tags=24%, list=13%, signal=28%
KEGG_PEROXISOME	KEGG_PEROXISOME		78	0.411491	1.39976	0.0854871	0.155957	0.909	18283	tags=46%, list=32%, signal=68%
KEGG_COLORECTAL_CANCER	KEGG_COLORECTAL_CANCER		62	0.405632	1.38764	0.105906	0.157309	0.922	7891	tags=29%, list=14%, signal=34%
KEGG_ARACHIDONIC_ACID_METABOLISM	KEGG_ARACHIDONIC_ACID_METABOLISM		58	0.403776	1.38861	0.0506567	0.158604	0.92	6330	tags=24%, list=11%, signal=27%
KEGG_GLYCOSAMINOGLYCAN_BIOSYNTHESIS_CHONDROITIN_SULFATE	KEGG_GLYCOSAMINOGLYCAN_BIOSYNTHESIS_CHONDROITIN_SULFATE		22	0.513229	1.38232	0.119608	0.159521	0.928	17289	tags=64%, list=31%, signal=92%
KEGG_RENAL_CELL_CARCINOMA	KEGG_RENAL_CELL_CARCINOMA		70	0.397157	1.37306	0.0983936	0.16496	0.941	10990	tags=37%, list=19%, signal=46%
KEGG_LEISHMANIA_INFECTION	KEGG_LEISHMANIA_INFECTION		70	0.442332	1.34609	0.173913	0.181228	0.957	12602	tags=39%, list=22%, signal=50%
KEGG_VIBRIO_CHOLERAE_INFECTION	KEGG_VIBRIO_CHOLERAE_INFECTION		54	0.383715	1.35084	0.103306	0.181233	0.955	11538	tags=33%, list=20%, signal=42%
KEGG_TRYPTOPHAN_METABOLISM	KEGG_TRYPTOPHAN_METABOLISM		40	0.42418	1.34786	0.0861723	0.181778	0.956	15084	tags=40%, list=27%, signal=55%
KEGG_EPITHELIAL_CELL_SIGNALING_IN_HELICOBACTER_PYLORI_INFECTION	KEGG_EPITHELIAL_CELL_SIGNALING_IN_HELICOBACTER_PYLORI_INFECTION		68	0.377996	1.32139	0.126	0.198132	0.967	10350	tags=26%, list=18%, signal=32%
KEGG_ENDOCYTOSIS	KEGG_ENDOCYTOSIS		181	0.336423	1.32172	0.107724	0.200129	0.967	7108	tags=22%, list=13%, signal=25%
KEGG_ASTHMA	KEGG_ASTHMA		28	0.534127	1.3103	0.222222	0.205845	0.969	15260	tags=54%, list=27%, signal=73%
KEGG_RIBOFLAVIN_METABOLISM	KEGG_RIBOFLAVIN_METABOLISM		16	0.45574	1.30748	0.128099	0.206814	0.971	14031	tags=44%, list=25%, signal=58%
KEGG_BUTANOATE_METABOLISM	KEGG_BUTANOATE_METABOLISM		34	0.416152	1.28912	0.156187	0.22032	0.977	10023	tags=26%, list=18%, signal=32%
KEGG_ALLOGRAFT_REJECTION	KEGG_ALLOGRAFT_REJECTION		35	0.567785	1.29075	0.262948	0.221316	0.976	21885	tags=86%, list=39%, signal=140%
KEGG_NEUROTROPHIN_SIGNALING_PATHWAY	KEGG_NEUROTROPHIN_SIGNALING_PATHWAY		126	0.344612	1.28319	0.139489	0.223224	0.977	15482	tags=40%, list=27%, signal=55%
KEGG_FATTY_ACID_METABOLISM	KEGG_FATTY_ACID_METABOLISM		42	0.406518	1.27215	0.180723	0.232634	0.982	16177	tags=40%, list=29%, signal=57%
KEGG_GLYCEROPHOSPHOLIPID_METABOLISM	KEGG_GLYCEROPHOSPHOLIPID_METABOLISM		77	0.341301	1.26271	0.120968	0.236703	0.983	17483	tags=40%, list=31%, signal=58%
KEGG_VIRAL_MYOCARDITIS	KEGG_VIRAL_MYOCARDITIS		68	0.399293	1.26331	0.209979	0.238602	0.983	21885	tags=63%, list=39%, signal=103%
KEGG_PANTOTHENATE_AND_COA_BIOSYNTHESIS	KEGG_PANTOTHENATE_AND_COA_BIOSYNTHESIS		16	0.456841	1.25232	0.188235	0.244179	0.983	23387	tags=75%, list=41%, signal=128%
KEGG_ADHERENS_JUNCTION	KEGG_ADHERENS_JUNCTION		73	0.362889	1.23399	0.2251	0.2616	0.987	13528	tags=37%, list=24%, signal=49%
KEGG_SYSTEMIC_LUPUS_ERYTHEMATOSUS	KEGG_SYSTEMIC_LUPUS_ERYTHEMATOSUS		135	0.394597	1.21829	0.274227	0.275648	0.989	21292	tags=50%, list=38%, signal=79%
KEGG_SELENOAMINO_ACID_METABOLISM	KEGG_SELENOAMINO_ACID_METABOLISM		26	0.445126	1.211	0.25	0.281051	0.989	10901	tags=35%, list=19%, signal=43%
KEGG_GLYCOSYLPHOSPHATIDYLINOSITOL_GPI_ANCHOR_BIOSYNTHESIS	KEGG_GLYCOSYLPHOSPHATIDYLINOSITOL_GPI_ANCHOR_BIOSYNTHESIS		25	0.434782	1.20523	0.268537	0.285031	0.99	10236	tags=32%, list=18%, signal=39%
KEGG_PRION_DISEASES	KEGG_PRION_DISEASES		35	0.370091	1.17356	0.244444	0.318827	0.993	9719	tags=37%, list=17%, signal=45%
KEGG_APOPTOSIS	KEGG_APOPTOSIS		87	0.32583	1.15888	0.248988	0.333513	0.994	15098	tags=37%, list=27%, signal=50%
KEGG_MTOR_SIGNALING_PATHWAY	KEGG_MTOR_SIGNALING_PATHWAY		52	0.333856	1.14818	0.268595	0.343732	0.994	12021	tags=31%, list=21%, signal=39%
KEGG_PURINE_METABOLISM	KEGG_PURINE_METABOLISM		159	0.286889	1.13622	0.263692	0.354841	0.995	11657	tags=28%, list=21%, signal=36%
KEGG_N_GLYCAN_BIOSYNTHESIS	KEGG_N_GLYCAN_BIOSYNTHESIS		46	0.384929	1.12782	0.340509	0.362547	0.995	12131	tags=35%, list=21%, signal=44%
KEGG_PPAR_SIGNALING_PATHWAY	KEGG_PPAR_SIGNALING_PATHWAY		69	0.324936	1.12201	0.278978	0.367471	0.995	13424	tags=36%, list=24%, signal=47%
KEGG_RIG_I_LIKE_RECEPTOR_SIGNALING_PATHWAY	KEGG_RIG_I_LIKE_RECEPTOR_SIGNALING_PATHWAY		71	0.30613	1.07873	0.361789	0.421561	0.997	9119	tags=18%, list=16%, signal=22%
KEGG_UBIQUITIN_MEDIATED_PROTEOLYSIS	KEGG_UBIQUITIN_MEDIATED_PROTEOLYSIS		135	0.29782	1.07579	0.357873	0.421866	0.997	9270	tags=23%, list=16%, signal=27%
KEGG_BETA_ALANINE_METABOLISM	KEGG_BETA_ALANINE_METABOLISM		22	0.357946	1.04497	0.412698	0.453732	0.999	23387	tags=64%, list=41%, signal=109%
KEGG_ALPHA_LINOLENIC_ACID_METABOLISM	KEGG_ALPHA_LINOLENIC_ACID_METABOLISM		19	0.379854	1.05061	0.386905	0.454317	0.999	4528	tags=21%, list=8%, signal=23%
KEGG_PROGESTERONE_MEDIATED_OOCYTE_MATURATION	KEGG_PROGESTERONE_MEDIATED_OOCYTE_MATURATION		85	0.304949	1.04592	0.379455	0.456457	0.999	12029	tags=27%, list=21%, signal=34%
KEGG_P53_SIGNALING_PATHWAY	KEGG_P53_SIGNALING_PATHWAY		68	0.286359	1.03394	0.395112	0.456562	0.999	13452	tags=35%, list=24%, signal=46%
KEGG_NICOTINATE_AND_NICOTINAMIDE_METABOLISM	KEGG_NICOTINATE_AND_NICOTINAMIDE_METABOLISM		24	0.330592	1.03455	0.396341	0.459947	0.999	18474	tags=46%, list=33%, signal=68%
KEGG_TYPE_I_DIABETES_MELLITUS	KEGG_TYPE_I_DIABETES_MELLITUS		41	0.411167	1.02794	0.433198	0.461182	0.999	19012	tags=66%, list=34%, signal=99%
KEGG_LYSINE_DEGRADATION	KEGG_LYSINE_DEGRADATION		44	0.337295	1.03473	0.400818	0.463798	0.999	16422	tags=36%, list=29%, signal=51%
KEGG_NOD_LIKE_RECEPTOR_SIGNALING_PATHWAY	KEGG_NOD_LIKE_RECEPTOR_SIGNALING_PATHWAY		62	0.299133	1.01128	0.428854	0.481704	0.999	12519	tags=31%, list=22%, signal=39%
KEGG_THYROID_CANCER	KEGG_THYROID_CANCER		29	0.319789	0.988621	0.467961	0.510481	0.999	9192	tags=34%, list=16%, signal=41%
KEGG_ALANINE_ASPARTATE_AND_GLUTAMATE_METABOLISM	KEGG_ALANINE_ASPARTATE_AND_GLUTAMATE_METABOLISM		32	0.296788	0.960804	0.513944	0.549647	1	14113	tags=34%, list=25%, signal=46%
KEGG_BASAL_TRANSCRIPTION_FACTORS	KEGG_BASAL_TRANSCRIPTION_FACTORS		35	0.326724	0.957257	0.492958	0.550604	1	13303	tags=29%, list=24%, signal=37%
KEGG_GLYCOSPHINGOLIPID_BIOSYNTHESIS_LACTO_AND_NEOLACTO_SERIES	KEGG_GLYCOSPHINGOLIPID_BIOSYNTHESIS_LACTO_AND_NEOLACTO_SERIES		26	0.298779	0.946801	0.554672	0.563172	1	17772	tags=54%, list=31%, signal=79%
KEGG_VALINE_LEUCINE_AND_ISOLEUCINE_DEGRADATION	KEGG_VALINE_LEUCINE_AND_ISOLEUCINE_DEGRADATION		44	0.310504	0.923618	0.540486	0.590165	1	19353	tags=41%, list=34%, signal=62%
KEGG_GLYCINE_SERINE_AND_THREONINE_METABOLISM	KEGG_GLYCINE_SERINE_AND_THREONINE_METABOLISM		31	0.305103	0.925487	0.552684	0.591846	1	17316	tags=45%, list=31%, signal=65%
KEGG_PROPANOATE_METABOLISM	KEGG_PROPANOATE_METABOLISM		33	0.317325	0.915937	0.55144	0.593541	1	5356	tags=18%, list=9%, signal=20%
KEGG_LINOLEIC_ACID_METABOLISM	KEGG_LINOLEIC_ACID_METABOLISM		29	0.302491	0.918159	0.574427	0.594358	1	4528	tags=17%, list=8%, signal=19%
KEGG_CARDIAC_MUSCLE_CONTRACTION	KEGG_CARDIAC_MUSCLE_CONTRACTION		79	0.263811	0.911351	0.581854	0.596199	1	14109	tags=34%, list=25%, signal=45%
KEGG_PROXIMAL_TUBULE_BICARBONATE_RECLAMATION	KEGG_PROXIMAL_TUBULE_BICARBONATE_RECLAMATION		23	0.313919	0.87733	0.618952	0.631272	1	13154	tags=30%, list=23%, signal=40%
KEGG_ANTIGEN_PROCESSING_AND_PRESENTATION	KEGG_ANTIGEN_PROCESSING_AND_PRESENTATION		81	0.316425	0.88456	0.559072	0.634654	1	21995	tags=42%, list=39%, signal=69%
KEGG_AMYOTROPHIC_LATERAL_SCLEROSIS_ALS	KEGG_AMYOTROPHIC_LATERAL_SCLEROSIS_ALS		53	0.237188	0.877954	0.685714	0.635133	1	15472	tags=26%, list=27%, signal=36%
KEGG_BASE_EXCISION_REPAIR	KEGG_BASE_EXCISION_REPAIR		35	0.30035	0.881044	0.586558	0.635421	1	19502	tags=46%, list=35%, signal=70%
KEGG_AMINO_SUGAR_AND_NUCLEOTIDE_SUGAR_METABOLISM	KEGG_AMINO_SUGAR_AND_NUCLEOTIDE_SUGAR_METABOLISM		44	0.269377	0.871517	0.610442	0.635613	1	12972	tags=34%, list=23%, signal=44%
KEGG_GLUTATHIONE_METABOLISM	KEGG_GLUTATHIONE_METABOLISM		49	0.285575	0.867453	0.625259	0.637508	1	12097	tags=24%, list=21%, signal=31%
KEGG_GRAFT_VERSUS_HOST_DISEASE	KEGG_GRAFT_VERSUS_HOST_DISEASE		37	0.363774	0.843979	0.616	0.670995	1	21885	tags=68%, list=39%, signal=110%
KEGG_PROTEIN_EXPORT	KEGG_PROTEIN_EXPORT		24	0.31951	0.832882	0.635271	0.68459	1	18873	tags=46%, list=33%, signal=69%
KEGG_OOCYTE_MEIOSIS	KEGG_OOCYTE_MEIOSIS		113	0.231024	0.794878	0.725941	0.7411	1	12877	tags=24%, list=23%, signal=31%
KEGG_STEROID_HORMONE_BIOSYNTHESIS	KEGG_STEROID_HORMONE_BIOSYNTHESIS		55	0.240226	0.769754	0.851927	0.775667	1	18140	tags=33%, list=32%, signal=48%
KEGG_ASCORBATE_AND_ALDARATE_METABOLISM	KEGG_ASCORBATE_AND_ALDARATE_METABOLISM		25	0.270437	0.703234	0.809035	0.868055	1	9785	tags=20%, list=17%, signal=24%
KEGG_MATURITY_ONSET_DIABETES_OF_THE_YOUNG	KEGG_MATURITY_ONSET_DIABETES_OF_THE_YOUNG		25	0.254762	0.659916	0.893878	0.913652	1	26395	tags=60%, list=47%, signal=113%
KEGG_RETINOL_METABOLISM	KEGG_RETINOL_METABOLISM		64	0.198283	0.619573	0.968815	0.943079	1	18501	tags=31%, list=33%, signal=46%
KEGG_PENTOSE_AND_GLUCURONATE_INTERCONVERSIONS	KEGG_PENTOSE_AND_GLUCURONATE_INTERCONVERSIONS		28	0.222063	0.601778	0.928571	0.948545	1	18140	tags=29%, list=32%, signal=42%

## Sheet: KEGG_suppressed
NAME	GS<br> follow link to MSigDB	GS DETAILS	SIZE	ES	NES	NOM p-val	FDR q-val	FWER p-val	RANK AT MAX	LEADING EDGE
KEGG_ONE_CARBON_POOL_BY_FOLATE	KEGG_ONE_CARBON_POOL_BY_FOLATE	Details ...	17	-0.667343	-1.75961	0.00775194	0.0940498	0.305	1152	tags=35%, list=2%, signal=36%
KEGG_GLYCOLYSIS_GLUCONEOGENESIS	KEGG_GLYCOLYSIS_GLUCONEOGENESIS	Details ...	62	-0.54668	-1.85316	0	0.0999504	0.14	5917	tags=39%, list=10%, signal=43%
KEGG_GALACTOSE_METABOLISM	KEGG_GALACTOSE_METABOLISM	Details ...	26	-0.585509	-1.78704	0.00592885	0.10326	0.234	7039	tags=46%, list=12%, signal=53%
KEGG_AMINOACYL_TRNA_BIOSYNTHESIS	KEGG_AMINOACYL_TRNA_BIOSYNTHESIS	Details ...	41	-0.624441	-1.67399	0.033264	0.150672	0.482	5722	tags=49%, list=10%, signal=54%
KEGG_FRUCTOSE_AND_MANNOSE_METABOLISM	KEGG_FRUCTOSE_AND_MANNOSE_METABOLISM	Details ...	34	-0.513528	-1.60752	0.0295858	0.197448	0.606	3042	tags=35%, list=5%, signal=37%
KEGG_PENTOSE_PHOSPHATE_PATHWAY	KEGG_PENTOSE_PHOSPHATE_PATHWAY	Details ...	27	-0.521437	-1.50262	0.0573123	0.323788	0.785	1401	tags=30%, list=2%, signal=30%
KEGG_HOMOLOGOUS_RECOMBINATION	KEGG_HOMOLOGOUS_RECOMBINATION	Details ...	28	-0.491347	-1.37731	0.132296	0.354883	0.939	6681	tags=39%, list=12%, signal=45%
KEGG_CITRATE_CYCLE_TCA_CYCLE	KEGG_CITRATE_CYCLE_TCA_CYCLE	Details ...	31	-0.511445	-1.39193	0.125969	0.364057	0.929	9230	tags=48%, list=16%, signal=58%
KEGG_RIBOSOME	KEGG_RIBOSOME	Details ...	88	-0.729196	-1.45843	0.0946502	0.364122	0.854	8419	tags=70%, list=15%, signal=83%
KEGG_PHENYLALANINE_METABOLISM	KEGG_PHENYLALANINE_METABOLISM	Details ...	18	-0.49477	-1.40717	0.0610998	0.372325	0.91	7469	tags=50%, list=13%, signal=58%
KEGG_PROTEASOME	KEGG_PROTEASOME	Details ...	46	-0.539281	-1.42936	0.147475	0.372553	0.891	10772	tags=54%, list=19%, signal=67%
KEGG_TERPENOID_BACKBONE_BIOSYNTHESIS	KEGG_TERPENOID_BACKBONE_BIOSYNTHESIS	Details ...	15	-0.538138	-1.32852	0.171779	0.380518	0.963	7985	tags=47%, list=14%, signal=54%
KEGG_PARKINSONS_DISEASE	KEGG_PARKINSONS_DISEASE	Details ...	129	-0.438421	-1.31134	0.19246	0.382024	0.969	9565	tags=40%, list=17%, signal=47%
KEGG_PYRUVATE_METABOLISM	KEGG_PYRUVATE_METABOLISM	Details ...	40	-0.410281	-1.33954	0.123791	0.390091	0.956	9186	tags=40%, list=16%, signal=48%
KEGG_RNA_DEGRADATION	KEGG_RNA_DEGRADATION	Details ...	59	-0.39039	-1.26836	0.186747	0.429818	0.982	5773	tags=32%, list=10%, signal=36%
KEGG_GLYOXYLATE_AND_DICARBOXYLATE_METABOLISM	KEGG_GLYOXYLATE_AND_DICARBOXYLATE_METABOLISM	Details ...	16	-0.463025	-1.23665	0.224409	0.460674	0.988	3917	tags=31%, list=7%, signal=34%
KEGG_ARGININE_AND_PROLINE_METABOLISM	KEGG_ARGININE_AND_PROLINE_METABOLISM	Details ...	54	-0.343448	-1.19529	0.209644	0.512274	0.992	7469	tags=33%, list=13%, signal=38%
KEGG_ALZHEIMERS_DISEASE	KEGG_ALZHEIMERS_DISEASE	Details ...	166	-0.310928	-1.10481	0.34714	0.528919	0.998	9117	tags=35%, list=16%, signal=42%
KEGG_OXIDATIVE_PHOSPHORYLATION	KEGG_OXIDATIVE_PHOSPHORYLATION	Details ...	132	-0.403628	-1.16802	0.31992	0.537015	0.995	9254	tags=38%, list=16%, signal=45%
KEGG_PATHOGENIC_ESCHERICHIA_COLI_INFECTION	KEGG_PATHOGENIC_ESCHERICHIA_COLI_INFECTION	Details ...	56	-0.318839	-1.11071	0.289683	0.542136	0.997	4293	tags=25%, list=8%, signal=27%
KEGG_RNA_POLYMERASE	KEGG_RNA_POLYMERASE	Details ...	29	-0.396772	-1.11587	0.333333	0.55804	0.997	9965	tags=45%, list=18%, signal=54%
KEGG_MISMATCH_REPAIR	KEGG_MISMATCH_REPAIR	Details ...	23	-0.443974	-1.12131	0.361702	0.574968	0.997	2063	tags=22%, list=4%, signal=23%
KEGG_BLADDER_CANCER	KEGG_BLADDER_CANCER	Details ...	42	-0.330032	-1.12666	0.285425	0.593525	0.996	6194	tags=29%, list=11%, signal=32%
KEGG_TYROSINE_METABOLISM	KEGG_TYROSINE_METABOLISM	Details ...	42	-0.31957	-1.04035	0.398357	0.626667	0.999	7550	tags=33%, list=13%, signal=38%
KEGG_BIOSYNTHESIS_OF_UNSATURATED_FATTY_ACIDS	KEGG_BIOSYNTHESIS_OF_UNSATURATED_FATTY_ACIDS	Details ...	22	-0.347187	-1.01303	0.414587	0.629317	0.999	318	tags=14%, list=1%, signal=14%
KEGG_HUNTINGTONS_DISEASE	KEGG_HUNTINGTONS_DISEASE	Details ...	181	-0.283748	-0.975915	0.479042	0.631201	0.999	8387	tags=31%, list=15%, signal=37%
KEGG_PYRIMIDINE_METABOLISM	KEGG_PYRIMIDINE_METABOLISM	Details ...	98	-0.269154	-0.952554	0.508841	0.632451	0.999	8471	tags=32%, list=15%, signal=37%
KEGG_NUCLEOTIDE_EXCISION_REPAIR	KEGG_NUCLEOTIDE_EXCISION_REPAIR	Details ...	44	-0.321406	-0.962273	0.489237	0.635135	0.999	2225	tags=18%, list=4%, signal=19%
KEGG_DRUG_METABOLISM_OTHER_ENZYMES	KEGG_DRUG_METABOLISM_OTHER_ENZYMES	Details ...	51	-0.311339	-1.01751	0.410405	0.644688	0.999	4199	tags=24%, list=7%, signal=25%
KEGG_CELL_CYCLE	KEGG_CELL_CYCLE	Details ...	125	-0.302303	-0.980749	0.464078	0.644713	0.999	3781	tags=24%, list=7%, signal=26%
KEGG_DNA_REPLICATION	KEGG_DNA_REPLICATION	Details ...	36	-0.394362	-0.988541	0.490234	0.653951	0.999	9398	tags=36%, list=17%, signal=43%
KEGG_CYSTEINE_AND_METHIONINE_METABOLISM	KEGG_CYSTEINE_AND_METHIONINE_METABOLISM	Details ...	34	-0.280772	-0.872959	0.617021	0.716182	1	2372	tags=15%, list=4%, signal=15%
KEGG_NITROGEN_METABOLISM	KEGG_NITROGEN_METABOLISM	Details ...	23	-0.305536	-0.895185	0.601695	0.717995	1	5029	tags=30%, list=9%, signal=33%
KEGG_STARCH_AND_SUCROSE_METABOLISM	KEGG_STARCH_AND_SUCROSE_METABOLISM	Details ...	52	-0.272219	-0.87783	0.629482	0.728314	1	5762	tags=27%, list=10%, signal=30%
KEGG_METABOLISM_OF_XENOBIOTICS_BY_CYTOCHROME_P450	KEGG_METABOLISM_OF_XENOBIOTICS_BY_CYTOCHROME_P450	Details ...	69	-0.270889	-0.848577	0.667976	0.739224	1	9496	tags=33%, list=17%, signal=40%
KEGG_STEROID_BIOSYNTHESIS	KEGG_STEROID_BIOSYNTHESIS	Details ...	17	-0.322048	-0.822559	0.654545	0.744691	1	6820	tags=35%, list=12%, signal=40%
KEGG_OLFACTORY_TRANSDUCTION	KEGG_OLFACTORY_TRANSDUCTION	Details ...	386	-0.186181	-0.831872	0.818	0.748799	1	9987	tags=20%, list=18%, signal=25%
KEGG_SPLICEOSOME	KEGG_SPLICEOSOME	Details ...	127	-0.246374	-0.769034	0.709234	0.816112	1	8519	tags=25%, list=15%, signal=30%
KEGG_PORPHYRIN_AND_CHLOROPHYLL_METABOLISM	KEGG_PORPHYRIN_AND_CHLOROPHYLL_METABOLISM	Details ...	41	-0.233892	-0.72805	0.826923	0.859321	1	10091	tags=34%, list=18%, signal=42%
KEGG_CYTOSOLIC_DNA_SENSING_PATHWAY	KEGG_CYTOSOLIC_DNA_SENSING_PATHWAY	Details ...	55	-0.193246	-0.650077	0.92278	0.932999	1	9199	tags=25%, list=16%, signal=30%
KEGG_DRUG_METABOLISM_CYTOCHROME_P450	KEGG_DRUG_METABOLISM_CYTOCHROME_P450	Details ...	71	-0.186396	-0.602032	0.977956	0.949757	1	8445	tags=27%, list=15%, signal=31%

## Sheet: Hallmark_activated
NAME	GS<br> follow link to MSigDB	GS DETAILS	SIZE	ES	NES	NOM p-val	FDR q-val	FWER p-val	RANK AT MAX	LEADING EDGE
HALLMARK_UV_RESPONSE_DN	HALLMARK_UV_RESPONSE_DN	Details ...	144	0.592812	2.08915	0	0.00552271	0.006	9234	tags=49%, list=16%, signal=58%
HALLMARK_MYOGENESIS	HALLMARK_MYOGENESIS	Details ...	200	0.527275	2.02377	0	0.00570385	0.012	11266	tags=44%, list=20%, signal=55%
HALLMARK_KRAS_SIGNALING_UP	HALLMARK_KRAS_SIGNALING_UP	Details ...	200	0.530424	1.96164	0	0.00806814	0.023	11863	tags=46%, list=21%, signal=58%
HALLMARK_EPITHELIAL_MESENCHYMAL_TRANSITION	HALLMARK_EPITHELIAL_MESENCHYMAL_TRANSITION	Details ...	200	0.642684	1.92635	0.00202429	0.00954138	0.033	8893	tags=50%, list=16%, signal=59%
HALLMARK_IL2_STAT5_SIGNALING	HALLMARK_IL2_STAT5_SIGNALING	Details ...	199	0.480149	1.84402	0.00587084	0.0192791	0.062	11102	tags=44%, list=20%, signal=54%
HALLMARK_NOTCH_SIGNALING	HALLMARK_NOTCH_SIGNALING	Details ...	32	0.537583	1.79223	0.00385356	0.0256186	0.093	12954	tags=50%, list=23%, signal=65%
HALLMARK_COAGULATION	HALLMARK_COAGULATION	Details ...	138	0.470178	1.70055	0.0135659	0.0410102	0.203	7514	tags=31%, list=13%, signal=36%
HALLMARK_APICAL_SURFACE	HALLMARK_APICAL_SURFACE	Details ...	44	0.506099	1.72019	0	0.0443234	0.185	14120	tags=52%, list=25%, signal=70%
HALLMARK_BILE_ACID_METABOLISM	HALLMARK_BILE_ACID_METABOLISM	Details ...	112	0.467272	1.70072	0.00396825	0.0455669	0.203	14873	tags=41%, list=26%, signal=56%
HALLMARK_TGF_BETA_SIGNALING	HALLMARK_TGF_BETA_SIGNALING	Details ...	54	0.556242	1.72297	0.00824742	0.0494015	0.182	8726	tags=39%, list=15%, signal=46%
HALLMARK_ANGIOGENESIS	HALLMARK_ANGIOGENESIS	Details ...	36	0.530081	1.60189	0.0325203	0.0716552	0.341	11882	tags=50%, list=21%, signal=63%
HALLMARK_KRAS_SIGNALING_DN	HALLMARK_KRAS_SIGNALING_DN	Details ...	200	0.385968	1.60593	0	0.07647	0.337	13072	tags=36%, list=23%, signal=47%
HALLMARK_APICAL_JUNCTION	HALLMARK_APICAL_JUNCTION	Details ...	200	0.411993	1.57049	0.0202429	0.0828722	0.394	12081	tags=35%, list=21%, signal=44%
HALLMARK_HEME_METABOLISM	HALLMARK_HEME_METABOLISM	Details ...	200	0.366788	1.45799	0.0327869	0.128381	0.569	12210	tags=32%, list=22%, signal=40%
HALLMARK_ALLOGRAFT_REJECTION	HALLMARK_ALLOGRAFT_REJECTION	Details ...	200	0.497029	1.46129	0.140625	0.134968	0.563	10985	tags=46%, list=19%, signal=56%
HALLMARK_APOPTOSIS	HALLMARK_APOPTOSIS	Details ...	161	0.372208	1.46534	0.0407767	0.140981	0.554	10952	tags=28%, list=19%, signal=35%
HALLMARK_PEROXISOME	HALLMARK_PEROXISOME	Details ...	104	0.36372	1.40521	0.0541586	0.144844	0.652	14774	tags=38%, list=26%, signal=52%
HALLMARK_COMPLEMENT	HALLMARK_COMPLEMENT	Details ...	200	0.393838	1.40925	0.0945674	0.150335	0.645	15803	tags=42%, list=28%, signal=58%
HALLMARK_INFLAMMATORY_RESPONSE	HALLMARK_INFLAMMATORY_RESPONSE	Details ...	200	0.428477	1.40985	0.137725	0.158551	0.642	11151	tags=36%, list=20%, signal=45%
HALLMARK_IL6_JAK_STAT3_SIGNALING	HALLMARK_IL6_JAK_STAT3_SIGNALING	Details ...	87	0.436499	1.32269	0.174	0.17492	0.75	9976	tags=34%, list=18%, signal=42%
HALLMARK_ANDROGEN_RESPONSE	HALLMARK_ANDROGEN_RESPONSE	Details ...	100	0.363535	1.32388	0.110204	0.18161	0.748	9984	tags=32%, list=18%, signal=39%
HALLMARK_HEDGEHOG_SIGNALING	HALLMARK_HEDGEHOG_SIGNALING	Details ...	36	0.426227	1.30043	0.163265	0.185581	0.787	16376	tags=53%, list=29%, signal=74%
HALLMARK_XENOBIOTIC_METABOLISM	HALLMARK_XENOBIOTIC_METABOLISM	Details ...	200	0.33377	1.32633	0.0682261	0.188104	0.745	11440	tags=31%, list=20%, signal=39%
HALLMARK_ESTROGEN_RESPONSE_EARLY	HALLMARK_ESTROGEN_RESPONSE_EARLY	Details ...	200	0.312473	1.2828	0.105769	0.191284	0.799	15043	tags=37%, list=27%, signal=50%
HALLMARK_PROTEIN_SECRETION	HALLMARK_PROTEIN_SECRETION	Details ...	96	0.422005	1.32864	0.15812	0.195704	0.743	18564	tags=52%, list=33%, signal=77%
HALLMARK_PANCREAS_BETA_CELLS	HALLMARK_PANCREAS_BETA_CELLS	Details ...	40	0.397395	1.18949	0.200393	0.27121	0.883	18679	tags=50%, list=33%, signal=75%
HALLMARK_ADIPOGENESIS	HALLMARK_ADIPOGENESIS	Details ...	200	0.297445	1.17377	0.217565	0.2767	0.894	7405	tags=20%, list=13%, signal=23%
HALLMARK_PI3K_AKT_MTOR_SIGNALING	HALLMARK_PI3K_AKT_MTOR_SIGNALING	Details ...	105	0.275428	1.03883	0.393281	0.417879	0.958	14979	tags=31%, list=27%, signal=43%
HALLMARK_SPERMATOGENESIS	HALLMARK_SPERMATOGENESIS	Details ...	135	0.281547	1.04547	0.363458	0.423881	0.955	16665	tags=39%, list=29%, signal=54%
HALLMARK_MITOTIC_SPINDLE	HALLMARK_MITOTIC_SPINDLE	Details ...	199	0.301844	0.96283	0.513402	0.519277	0.98	13614	tags=33%, list=24%, signal=43%
HALLMARK_FATTY_ACID_METABOLISM	HALLMARK_FATTY_ACID_METABOLISM	Details ...	158	0.24302	0.928372	0.570881	0.537731	0.985	18455	tags=39%, list=33%, signal=58%
HALLMARK_WNT_BETA_CATENIN_SIGNALING	HALLMARK_WNT_BETA_CATENIN_SIGNALING	Details ...	42	0.306806	0.929739	0.560825	0.552108	0.985	8977	tags=21%, list=16%, signal=25%
HALLMARK_INTERFERON_GAMMA_RESPONSE	HALLMARK_INTERFERON_GAMMA_RESPONSE	Details ...	200	0.323755	0.904163	0.544379	0.558394	0.989	14581	tags=33%, list=26%, signal=44%
HALLMARK_INTERFERON_ALPHA_RESPONSE	HALLMARK_INTERFERON_ALPHA_RESPONSE	Details ...	97	0.172063	0.426726	0.948617	0.995962	1	22211	tags=35%, list=39%, signal=58%

## Sheet: Hallmark_suppressed
NAME	GS<br> follow link to MSigDB	GS DETAILS	SIZE	ES	NES	NOM p-val	FDR q-val	FWER p-val	RANK AT MAX	LEADING EDGE
HALLMARK_MYC_TARGETS_V1	HALLMARK_MYC_TARGETS_V1	Details ...	200	-0.722831	-2.14772	0	0	0	7834	tags=60%, list=14%, signal=69%
HALLMARK_MYC_TARGETS_V2	HALLMARK_MYC_TARGETS_V2	Details ...	58	-0.794928	-2.10258	0	0	0	5933	tags=69%, list=10%, signal=77%
HALLMARK_MTORC1_SIGNALING	HALLMARK_MTORC1_SIGNALING	Details ...	200	-0.527206	-1.89285	0.00811359	0.00913437	0.04	6666	tags=44%, list=12%, signal=49%
HALLMARK_GLYCOLYSIS	HALLMARK_GLYCOLYSIS	Details ...	200	-0.368601	-1.45584	0.02537	0.240508	0.586	6974	tags=37%, list=12%, signal=41%
HALLMARK_UNFOLDED_PROTEIN_RESPONSE	HALLMARK_UNFOLDED_PROTEIN_RESPONSE	Details ...	113	-0.409919	-1.43107	0.0787879	0.222209	0.625	5577	tags=37%, list=10%, signal=41%
HALLMARK_E2F_TARGETS	HALLMARK_E2F_TARGETS	Details ...	200	-0.502786	-1.41969	0.160896	0.197283	0.643	9772	tags=48%, list=17%, signal=57%
HALLMARK_HYPOXIA	HALLMARK_HYPOXIA	Details ...	200	-0.363331	-1.39239	0.0872093	0.196389	0.692	6645	tags=36%, list=12%, signal=40%
HALLMARK_G2M_CHECKPOINT	HALLMARK_G2M_CHECKPOINT	Details ...	200	-0.464562	-1.36274	0.184676	0.196302	0.727	6910	tags=39%, list=12%, signal=44%
HALLMARK_OXIDATIVE_PHOSPHORYLATION	HALLMARK_OXIDATIVE_PHOSPHORYLATION	Details ...	200	-0.440483	-1.34973	0.17759	0.185441	0.734	7535	tags=36%, list=13%, signal=41%
HALLMARK_P53_PATHWAY	HALLMARK_P53_PATHWAY	Details ...	199	-0.323761	-1.34151	0.0730223	0.173708	0.746	6957	tags=35%, list=12%, signal=39%
HALLMARK_UV_RESPONSE_UP	HALLMARK_UV_RESPONSE_UP	Details ...	158	-0.294752	-1.20289	0.151139	0.286549	0.887	7609	tags=35%, list=13%, signal=40%
HALLMARK_ESTROGEN_RESPONSE_LATE	HALLMARK_ESTROGEN_RESPONSE_LATE	Details ...	200	-0.274539	-1.18925	0.143478	0.279248	0.903	5005	tags=25%, list=9%, signal=27%
HALLMARK_CHOLESTEROL_HOMEOSTASIS	HALLMARK_CHOLESTEROL_HOMEOSTASIS	Details ...	74	-0.287514	-1.04155	0.393443	0.440779	0.971	9757	tags=39%, list=17%, signal=47%
HALLMARK_REACTIVE_OXYGEN_SPECIES_PATHWAY	HALLMARK_REACTIVE_OXYGEN_SPECIES_PATHWAY	Details ...	49	-0.312061	-0.993776	0.44958	0.477267	0.98	7264	tags=33%, list=13%, signal=37%
HALLMARK_TNFA_SIGNALING_VIA_NFKB	HALLMARK_TNFA_SIGNALING_VIA_NFKB	Details ...	200	-0.231688	-0.750543	0.726166	0.847043	0.999	6618	tags=28%, list=12%, signal=32%
HALLMARK_DNA_REPAIR	HALLMARK_DNA_REPAIR	Details ...	150	-0.200602	-0.718647	0.822894	0.836339	1	9400	tags=29%, list=17%, signal=34%

## Sheet: C6_activated
NAME	GS<br> follow link to MSigDB	GS DETAILS	SIZE	ES	NES	NOM p-val	FDR q-val	FWER p-val	RANK AT MAX	LEADING EDGE
PTEN_DN.V1_UP	PTEN_DN.V1_UP	Details ...	184	0.557925	2.2024	0	0	0	9536	tags=42%, list=17%, signal=50%
CAHOY_OLIGODENDROCUTIC	CAHOY_OLIGODENDROCUTIC	Details ...	100	0.562734	2.20039	0	0	0	5715	tags=33%, list=10%, signal=37%
IL15_UP.V1_DN	IL15_UP.V1_DN	Details ...	184	0.533527	2.18177	0	0	0	9752	tags=40%, list=17%, signal=48%
IL2_UP.V1_DN	IL2_UP.V1_DN	Details ...	191	0.553621	2.16184	0	0	0	11748	tags=45%, list=21%, signal=57%
CYCLIN_D1_KE_.V1_DN	CYCLIN_D1_KE_.V1_DN	Details ...	189	0.528802	2.14371	0	0.000196629	0.001	8096	tags=37%, list=14%, signal=42%
MTOR_UP.N4.V1_DN	MTOR_UP.N4.V1_DN	Details ...	182	0.611516	2.10382	0	0.00036227	0.002	14290	tags=62%, list=25%, signal=82%
VEGF_A_UP.V1_UP	VEGF_A_UP.V1_UP	Details ...	195	0.536572	2.09598	0	0.000310517	0.002	11532	tags=44%, list=20%, signal=55%
NOTCH_DN.V1_DN	NOTCH_DN.V1_DN	Details ...	183	0.504117	2.08469	0	0.000271703	0.002	11988	tags=43%, list=21%, signal=54%
P53_DN.V1_DN	P53_DN.V1_DN	Details ...	194	0.543598	2.07881	0	0.000241514	0.002	10424	tags=44%, list=18%, signal=54%
KRAS.600_UP.V1_UP	KRAS.600_UP.V1_UP	Details ...	277	0.535019	2.07012	0	0.000369536	0.003	14801	tags=52%, list=26%, signal=70%
RAPA_EARLY_UP.V1_UP	RAPA_EARLY_UP.V1_UP	Details ...	166	0.505115	2.06839	0	0.000335942	0.003	15282	tags=51%, list=27%, signal=70%
NRL_DN.V1_DN	NRL_DN.V1_DN	Details ...	132	0.49521	2.05981	0	0.000307947	0.003	12038	tags=39%, list=21%, signal=50%
WNT_UP.V1_DN	WNT_UP.V1_DN	Details ...	170	0.500423	2.05685	0	0.000284259	0.003	10162	tags=35%, list=18%, signal=43%
BMI1_DN_MEL18_DN.V1_DN	BMI1_DN_MEL18_DN.V1_DN	Details ...	147	0.543353	2.05326	0	0.000263954	0.003	12257	tags=48%, list=22%, signal=61%
CSR_LATE_UP.V1_DN	CSR_LATE_UP.V1_DN	Details ...	147	0.520967	2.05119	0	0.000246357	0.003	12429	tags=45%, list=22%, signal=57%
CTIP_DN.V1_UP	CTIP_DN.V1_UP	Details ...	134	0.521739	2.04596	0	0.000326069	0.003	10444	tags=40%, list=18%, signal=49%
PRC2_SUZ12_UP.V1_UP	PRC2_SUZ12_UP.V1_UP	Details ...	184	0.473426	2.04583	0	0.000306888	0.003	11846	tags=40%, list=21%, signal=50%
MTOR_UP.V1_DN	MTOR_UP.V1_DN	Details ...	181	0.500712	2.04558	0	0.000289839	0.003	9052	tags=38%, list=16%, signal=45%
KRAS.BREAST_UP.V1_DN	KRAS.BREAST_UP.V1_DN	Details ...	143	0.525475	2.02418	0	0.00040458	0.005	17447	tags=59%, list=31%, signal=85%
JNK_DN.V1_DN	JNK_DN.V1_DN	Details ...	190	0.501413	2.02359	0	0.000433509	0.005	11005	tags=41%, list=19%, signal=50%
KRAS.PROSTATE_UP.V1_UP	KRAS.PROSTATE_UP.V1_UP		137	0.512373	2.01855	0	0.000481736	0.006	11899	tags=41%, list=21%, signal=52%
CAHOY_ASTROGLIAL	CAHOY_ASTROGLIAL		100	0.540249	1.99497	0	0.000682995	0.009	9122	tags=41%, list=16%, signal=49%
CRX_DN.V1_UP	CRX_DN.V1_UP		135	0.497785	1.99201	0	0.000653299	0.009	12679	tags=47%, list=22%, signal=60%
AKT_UP.V1_DN	AKT_UP.V1_DN		187	0.496086	1.98884	0	0.000668472	0.01	11510	tags=43%, list=20%, signal=54%
KRAS.300_UP.V1_UP	KRAS.300_UP.V1_UP		141	0.534546	1.98787	0	0.000641733	0.01	14801	tags=55%, list=26%, signal=74%
GCNP_SHH_UP_EARLY.V1_DN	GCNP_SHH_UP_EARLY.V1_DN		167	0.496366	1.97741	0	0.000818204	0.012	16140	tags=52%, list=29%, signal=73%
CRX_NRL_DN.V1_DN	CRX_NRL_DN.V1_DN		126	0.486731	1.97575	0	0.000787901	0.012	10448	tags=36%, list=18%, signal=44%
PRC2_EED_UP.V1_UP	PRC2_EED_UP.V1_UP		191	0.486587	1.97408	0	0.000759761	0.012	16540	tags=52%, list=29%, signal=73%
JNK_DN.V1_UP	JNK_DN.V1_UP		185	0.499583	1.9736	0	0.000733563	0.012	11490	tags=42%, list=20%, signal=52%
RPS14_DN.V1_UP	RPS14_DN.V1_UP		190	0.571175	1.9689	0.0038835	0.000745119	0.013	6526	tags=40%, list=12%, signal=45%
KRAS.LUNG.BREAST_UP.V1_DN	KRAS.LUNG.BREAST_UP.V1_DN		141	0.497582	1.96551	0	0.000721083	0.013	8174	tags=35%, list=14%, signal=41%
KRAS.AMP.LUNG_UP.V1_DN	KRAS.AMP.LUNG_UP.V1_DN		142	0.509733	1.96276	0	0.000698549	0.013	17073	tags=56%, list=30%, signal=81%
ATF2_S_UP.V1_DN	ATF2_S_UP.V1_DN		185	0.50984	1.95393	0	0.000677381	0.013	10242	tags=40%, list=18%, signal=49%
KRAS.KIDNEY_UP.V1_UP	KRAS.KIDNEY_UP.V1_UP		140	0.555369	1.95349	0	0.000657458	0.013	12155	tags=47%, list=22%, signal=60%
PRC1_BMI_UP.V1_UP	PRC1_BMI_UP.V1_UP		184	0.468191	1.94974	0	0.000750603	0.015	12272	tags=39%, list=22%, signal=50%
ESC_V6.5_UP_LATE.V1_UP	ESC_V6.5_UP_LATE.V1_UP		181	0.51803	1.93735	0	0.000991708	0.02	12743	tags=49%, list=23%, signal=63%
HOXA9_DN.V1_UP	HOXA9_DN.V1_UP		192	0.532888	1.93391	0	0.00100568	0.021	6725	tags=35%, list=12%, signal=40%
KRAS.LUNG_UP.V1_UP	KRAS.LUNG_UP.V1_UP		139	0.501212	1.9278	0	0.00108564	0.023	11710	tags=44%, list=21%, signal=55%
BMI1_DN.V1_DN	BMI1_DN.V1_DN		140	0.485056	1.91958	0	0.00129379	0.027	10831	tags=39%, list=19%, signal=48%
DCA_UP.V1_UP	DCA_UP.V1_UP		184	0.454076	1.91332	0	0.00142577	0.029	14471	tags=46%, list=26%, signal=62%
BRCA1_DN.V1_UP	BRCA1_DN.V1_UP		132	0.499101	1.89836	0	0.00179927	0.035	14640	tags=52%, list=26%, signal=69%
ESC_J1_UP_LATE.V1_UP	ESC_J1_UP_LATE.V1_UP		185	0.504921	1.89637	0	0.00180633	0.035	12529	tags=48%, list=22%, signal=61%
LEF1_UP.V1_UP	LEF1_UP.V1_UP		194	0.487415	1.89278	0	0.00176433	0.035	13367	tags=43%, list=24%, signal=56%
ESC_J1_UP_EARLY.V1_UP	ESC_J1_UP_EARLY.V1_UP		178	0.439519	1.87764	0	0.0023831	0.05	11064	tags=38%, list=20%, signal=47%
PTEN_DN.V1_DN	PTEN_DN.V1_DN		183	0.468978	1.8758	0	0.00237527	0.05	18716	tags=55%, list=33%, signal=81%
PDGF_UP.V1_DN	PDGF_UP.V1_DN		131	0.47206	1.87485	0	0.00232364	0.05	14129	tags=45%, list=25%, signal=60%
ATM_DN.V1_DN	ATM_DN.V1_DN		144	0.477928	1.87273	0	0.00229747	0.051	9643	tags=34%, list=17%, signal=41%
BRCA1_DN.V1_DN	BRCA1_DN.V1_DN		139	0.460571	1.86481	0	0.00255676	0.057	13589	tags=45%, list=24%, signal=59%
KRAS.600.LUNG.BREAST_UP.V1_DN	KRAS.600.LUNG.BREAST_UP.V1_DN		283	0.438815	1.86429	0	0.00252523	0.057	11501	tags=38%, list=20%, signal=48%
MEL18_DN.V1_DN	MEL18_DN.V1_DN		147	0.497473	1.86297	0	0.00249496	0.057	16857	tags=59%, list=30%, signal=83%
IL21_UP.V1_UP	IL21_UP.V1_UP		183	0.449147	1.86106	0	0.00244604	0.057	11933	tags=39%, list=21%, signal=50%
TGFB_UP.V1_UP	TGFB_UP.V1_UP		188	0.499	1.85533	0	0.00254789	0.061	11863	tags=43%, list=21%, signal=54%
RAF_UP.V1_DN	RAF_UP.V1_DN		192	0.477671	1.85062	0	0.0026026	0.062	9688	tags=39%, list=17%, signal=46%
KRAS.600.LUNG.BREAST_UP.V1_UP	KRAS.600.LUNG.BREAST_UP.V1_UP		279	0.466011	1.84955	0	0.00260277	0.063	14563	tags=43%, list=26%, signal=57%
KRAS.AMP.LUNG_UP.V1_UP	KRAS.AMP.LUNG_UP.V1_UP		140	0.482101	1.84382	0	0.00273698	0.065	12546	tags=46%, list=22%, signal=59%
IL21_UP.V1_DN	IL21_UP.V1_DN		186	0.455729	1.84096	0.00208768	0.0027777	0.067	14938	tags=43%, list=26%, signal=58%
CYCLIN_D1_UP.V1_DN	CYCLIN_D1_UP.V1_DN		190	0.440964	1.8343	0	0.00295686	0.069	8082	tags=32%, list=14%, signal=37%
NOTCH_DN.V1_UP	NOTCH_DN.V1_UP		184	0.452539	1.83328	0	0.00298077	0.07	10985	tags=38%, list=19%, signal=46%
PRC2_SUZ12_UP.V1_DN	PRC2_SUZ12_UP.V1_DN		191	0.437889	1.82529	0	0.00356514	0.08	14443	tags=43%, list=26%, signal=57%
ATF2_UP.V1_DN	ATF2_UP.V1_DN		184	0.48017	1.82469	0.0021322	0.00350572	0.08	9570	tags=35%, list=17%, signal=42%
LTE2_UP.V1_UP	LTE2_UP.V1_UP		188	0.469714	1.82045	0	0.00361968	0.083	12475	tags=40%, list=22%, signal=52%
CAMP_UP.V1_DN	CAMP_UP.V1_DN		199	0.466007	1.81059	0	0.00404148	0.09	12353	tags=40%, list=22%, signal=51%
STK33_SKM_UP	STK33_SKM_UP		274	0.466523	1.81027	0.00598802	0.00397733	0.09	6849	tags=30%, list=12%, signal=33%
ESC_V6.5_UP_EARLY.V1_UP	ESC_V6.5_UP_EARLY.V1_UP		164	0.467932	1.80655	0	0.00406172	0.094	10451	tags=34%, list=18%, signal=42%
JAK2_DN.V1_UP	JAK2_DN.V1_UP		182	0.432235	1.77794	0	0.00568878	0.128	14198	tags=45%, list=25%, signal=60%
PTEN_DN.V2_UP	PTEN_DN.V2_UP		139	0.457464	1.77312	0.00412371	0.00584199	0.13	12494	tags=43%, list=22%, signal=55%
GCNP_SHH_UP_LATE.V1_DN	GCNP_SHH_UP_LATE.V1_DN		178	0.419309	1.76691	0	0.00611162	0.135	6894	tags=26%, list=12%, signal=29%
CAHOY_NEURONAL	CAHOY_NEURONAL		100	0.488163	1.761	0.0020202	0.00630825	0.143	12693	tags=41%, list=22%, signal=53%
STK33_NOMO_DN	STK33_NOMO_DN		280	0.428281	1.75886	0	0.00632141	0.145	12530	tags=41%, list=22%, signal=52%
CSR_EARLY_UP.V1_DN	CSR_EARLY_UP.V1_DN		126	0.499578	1.75605	0.0021645	0.00645159	0.147	11973	tags=49%, list=21%, signal=62%
CRX_NRL_DN.V1_UP	CRX_NRL_DN.V1_UP		140	0.422744	1.75532	0	0.00640107	0.148	9719	tags=31%, list=17%, signal=38%
ESC_V6.5_UP_EARLY.V1_DN	ESC_V6.5_UP_EARLY.V1_DN		161	0.460695	1.75154	0.0127119	0.00654249	0.151	9904	tags=37%, list=18%, signal=44%
P53_DN.V2_DN	P53_DN.V2_DN		145	0.428303	1.74505	0	0.00681471	0.159	12693	tags=38%, list=22%, signal=49%
KRAS.KIDNEY_UP.V1_DN	KRAS.KIDNEY_UP.V1_DN		133	0.430006	1.73302	0	0.00752303	0.17	20179	tags=58%, list=36%, signal=90%
PIGF_UP.V1_UP	PIGF_UP.V1_UP		189	0.507798	1.73082	0.0231092	0.00762524	0.174	14408	tags=51%, list=25%, signal=68%
STK33_SKM_DN	STK33_SKM_DN		274	0.402519	1.72769	0.00207469	0.00778583	0.176	10928	tags=34%, list=19%, signal=42%
CTIP_DN.V1_DN	CTIP_DN.V1_DN		134	0.430785	1.72353	0	0.00787679	0.178	15098	tags=43%, list=27%, signal=58%
PTEN_DN.V2_DN	PTEN_DN.V2_DN		143	0.427682	1.72145	0.00411523	0.00799352	0.182	13891	tags=40%, list=25%, signal=53%
ALK_DN.V1_DN	ALK_DN.V1_DN		136	0.429521	1.71363	0	0.00858122	0.193	18448	tags=50%, list=33%, signal=74%
STK33_UP	STK33_UP		283	0.460719	1.71302	0.0102041	0.00859466	0.195	10534	tags=36%, list=19%, signal=45%
SRC_UP.V1_UP	SRC_UP.V1_UP		178	0.43087	1.70951	0.00196464	0.00881547	0.201	12376	tags=39%, list=22%, signal=50%
DCA_UP.V1_DN	DCA_UP.V1_DN		184	0.419951	1.70905	0.00416667	0.00881359	0.202	16445	tags=46%, list=29%, signal=64%
STK33_NOMO_UP	STK33_NOMO_UP		289	0.471586	1.70699	0.0167015	0.00884077	0.203	10562	tags=39%, list=19%, signal=48%
RAPA_EARLY_UP.V1_DN	RAPA_EARLY_UP.V1_DN		184	0.412236	1.6992	0	0.00955261	0.213	15018	tags=40%, list=27%, signal=54%
KRAS.600_UP.V1_DN	KRAS.600_UP.V1_DN		279	0.406083	1.69864	0	0.00951759	0.215	11463	tags=33%, list=20%, signal=42%
PKCA_DN.V1_DN	PKCA_DN.V1_DN		154	0.409789	1.69709	0.00203666	0.0094838	0.217	11248	tags=34%, list=20%, signal=42%
KRAS.DF.V1_UP	KRAS.DF.V1_UP		191	0.418369	1.69221	0.00623701	0.00976494	0.221	11788	tags=32%, list=21%, signal=40%
PIGF_UP.V1_DN	PIGF_UP.V1_DN		190	0.417495	1.68911	0.00201613	0.00992021	0.223	12994	tags=36%, list=23%, signal=47%
WNT_UP.V1_UP	WNT_UP.V1_UP		178	0.404651	1.68838	0	0.00987282	0.226	13198	tags=39%, list=23%, signal=50%
SNF5_DN.V1_UP	SNF5_DN.V1_UP		173	0.452978	1.67691	0.0144033	0.0106164	0.241	12165	tags=40%, list=22%, signal=51%
STK33_DN	STK33_DN		279	0.40678	1.67437	0.00206612	0.010824	0.244	11975	tags=37%, list=21%, signal=46%
RB_P107_DN.V1_UP	RB_P107_DN.V1_UP		130	0.48831	1.67137	0.0245902	0.0110266	0.251	6049	tags=22%, list=11%, signal=25%
PRC2_EZH2_UP.V1_UP	PRC2_EZH2_UP.V1_UP		192	0.426569	1.67074	0.0104603	0.0109693	0.252	8062	tags=30%, list=14%, signal=35%
ATF2_UP.V1_UP	ATF2_UP.V1_UP		188	0.400621	1.66616	0	0.0111849	0.257	13674	tags=35%, list=24%, signal=46%
KRAS.300_UP.V1_DN	KRAS.300_UP.V1_DN		140	0.417658	1.6661	0.0020284	0.0110672	0.257	12181	tags=36%, list=22%, signal=46%
EGFR_UP.V1_DN	EGFR_UP.V1_DN		195	0.425939	1.66599	0.00845666	0.0109635	0.257	11731	tags=35%, list=21%, signal=44%
KRAS.PROSTATE_UP.V1_DN	KRAS.PROSTATE_UP.V1_DN		141	0.421821	1.66028	0	0.0114123	0.268	12270	tags=38%, list=22%, signal=48%
AKT_UP_MTOR_DN.V1_DN	AKT_UP_MTOR_DN.V1_DN		184	0.40618	1.6598	0	0.0113649	0.27	13097	tags=41%, list=23%, signal=54%
PRC1_BMI_UP.V1_DN	PRC1_BMI_UP.V1_DN		187	0.397928	1.64066	0	0.0130484	0.301	14443	tags=37%, list=26%, signal=50%
LEF1_UP.V1_DN	LEF1_UP.V1_DN		187	0.431006	1.63866	0.0185567	0.0130633	0.302	16796	tags=47%, list=30%, signal=66%
KRAS.LUNG.BREAST_UP.V1_UP	KRAS.LUNG.BREAST_UP.V1_UP		141	0.453676	1.63499	0.0181452	0.0134594	0.312	12977	tags=38%, list=23%, signal=49%
ERBB2_UP.V1_UP	ERBB2_UP.V1_UP		190	0.41534	1.62269	0.0166667	0.0147635	0.329	11345	tags=37%, list=20%, signal=47%
CRX_DN.V1_DN	CRX_DN.V1_DN		132	0.393948	1.61749	0.00609756	0.0151956	0.335	8855	tags=31%, list=16%, signal=37%
RELA_DN.V1_DN	RELA_DN.V1_DN		139	0.402244	1.60408	0.00400802	0.0167071	0.356	17441	tags=47%, list=31%, signal=69%
BCAT.100_UP.V1_UP	BCAT.100_UP.V1_UP		49	0.489703	1.58467	0.031746	0.0190992	0.392	9536	tags=43%, list=17%, signal=52%
SNF5_DN.V1_DN	SNF5_DN.V1_DN		155	0.3811	1.57821	0.00414079	0.0199161	0.403	8503	tags=27%, list=15%, signal=32%
KRAS.50_UP.V1_UP	KRAS.50_UP.V1_UP		47	0.478619	1.57492	0.026	0.0202543	0.41	11490	tags=40%, list=20%, signal=51%
CORDENONSI_YAP_CONSERVED_SIGNATURE	CORDENONSI_YAP_CONSERVED_SIGNATURE		57	0.497828	1.57181	0.0497925	0.0207572	0.421	8748	tags=42%, list=15%, signal=50%
GLI1_UP.V1_UP	GLI1_UP.V1_UP		24	0.508551	1.57097	0.0170576	0.0208088	0.427	11568	tags=46%, list=20%, signal=58%
E2F1_UP.V1_DN	E2F1_UP.V1_DN		185	0.38898	1.56768	0.00814664	0.0210835	0.432	12351	tags=34%, list=22%, signal=43%
P53_DN.V2_UP	P53_DN.V2_UP		148	0.39616	1.56547	0.0136986	0.0212209	0.434	17217	tags=45%, list=30%, signal=64%
MYC_UP.V1_DN	MYC_UP.V1_DN		171	0.393151	1.56029	0.00833333	0.022024	0.448	10727	tags=33%, list=19%, signal=40%
CYCLIN_D1_UP.V1_UP	CYCLIN_D1_UP.V1_UP		186	0.378922	1.55461	0.00814664	0.0226935	0.457	15535	tags=39%, list=27%, signal=53%
ATF2_S_UP.V1_UP	ATF2_S_UP.V1_UP		192	0.357394	1.55294	0	0.0228346	0.46	14079	tags=35%, list=25%, signal=46%
IL2_UP.V1_UP	IL2_UP.V1_UP		187	0.368502	1.54795	0.00792079	0.0235375	0.471	11050	tags=33%, list=20%, signal=41%
KRAS.BREAST_UP.V1_UP	KRAS.BREAST_UP.V1_UP		139	0.408442	1.54671	0.0135135	0.0236423	0.473	14212	tags=37%, list=25%, signal=50%
MEK_UP.V1_UP	MEK_UP.V1_UP		195	0.402617	1.5346	0.0319149	0.0262521	0.497	11554	tags=34%, list=20%, signal=43%
TGFB_UP.V1_DN	TGFB_UP.V1_DN		190	0.373965	1.53355	0.0168421	0.0262354	0.499	18355	tags=47%, list=32%, signal=70%
EIF4E_DN	EIF4E_DN		100	0.463436	1.53339	0.0537634	0.0260307	0.499	11440	tags=39%, list=20%, signal=49%
NRL_DN.V1_UP	NRL_DN.V1_UP		136	0.376887	1.52453	0.00610998	0.0275025	0.513	14106	tags=39%, list=25%, signal=52%
BMI1_DN.V1_UP	BMI1_DN.V1_UP		147	0.43676	1.52321	0.0561331	0.0275415	0.517	12004	tags=38%, list=21%, signal=48%
YAP1_UP	YAP1_UP		47	0.426644	1.494	0.0323887	0.0339797	0.576	9763	tags=34%, list=17%, signal=41%
CYCLIN_D1_KE_.V1_UP	CYCLIN_D1_KE_.V1_UP		188	0.355313	1.49308	0.01222	0.0339607	0.578	8475	tags=23%, list=15%, signal=27%
RELA_DN.V1_UP	RELA_DN.V1_UP		149	0.363029	1.48889	0.0237624	0.0344769	0.582	15261	tags=39%, list=27%, signal=53%
ESC_J1_UP_LATE.V1_DN	ESC_J1_UP_LATE.V1_DN		166	0.34911	1.48519	0.0101626	0.0350776	0.586	9870	tags=28%, list=17%, signal=34%
MEK_UP.V1_DN	MEK_UP.V1_DN		192	0.392668	1.48497	0.0437637	0.0348768	0.587	9688	tags=29%, list=17%, signal=34%
BCAT_GDS748_DN	BCAT_GDS748_DN		45	0.420571	1.46118	0.0431211	0.0415406	0.637	10881	tags=38%, list=19%, signal=47%
TBK1.DF_UP	TBK1.DF_UP		285	0.361657	1.45439	0.0563674	0.0429933	0.648	15438	tags=37%, list=27%, signal=51%
RAF_UP.V1_UP	RAF_UP.V1_UP		193	0.379537	1.44648	0.0579399	0.0449314	0.655	13590	tags=39%, list=24%, signal=52%
KRAS.DF.V1_DN	KRAS.DF.V1_DN		192	0.351503	1.4453	0.0234834	0.044839	0.655	10887	tags=27%, list=19%, signal=33%
PDGF_ERK_DN.V1_UP	PDGF_ERK_DN.V1_UP		145	0.36319	1.44276	0.0338983	0.045327	0.657	14087	tags=37%, list=25%, signal=49%
JAK2_DN.V1_DN	JAK2_DN.V1_DN		143	0.403906	1.43991	0.0870488	0.0460515	0.661	19763	tags=52%, list=35%, signal=80%
CAHOY_ASTROCYTIC	CAHOY_ASTROCYTIC		100	0.370294	1.4283	0.039501	0.0492511	0.689	16559	tags=46%, list=29%, signal=65%
IL15_UP.V1_UP	IL15_UP.V1_UP		189	0.335858	1.42024	0.0298211	0.0512892	0.7	16676	tags=42%, list=30%, signal=60%
ALK_DN.V1_UP	ALK_DN.V1_UP		140	0.349299	1.41306	0.0301811	0.0534564	0.718	6895	tags=22%, list=12%, signal=25%
KRAS.LUNG_UP.V1_DN	KRAS.LUNG_UP.V1_DN		141	0.37055	1.40871	0.0516252	0.0547962	0.729	16142	tags=43%, list=29%, signal=59%
PKCA_DN.V1_UP	PKCA_DN.V1_UP		158	0.342681	1.37878	0.0259179	0.0656358	0.767	17557	tags=43%, list=31%, signal=62%
PDGF_ERK_DN.V1_DN	PDGF_ERK_DN.V1_DN		146	0.345813	1.37684	0.064	0.0660511	0.769	12232	tags=34%, list=22%, signal=43%
MEL18_DN.V1_UP	MEL18_DN.V1_UP		141	0.39518	1.36473	0.115152	0.0708913	0.787	12004	tags=35%, list=21%, signal=45%
BMI1_DN_MEL18_DN.V1_UP	BMI1_DN_MEL18_DN.V1_UP		145	0.407334	1.35796	0.125514	0.0734578	0.792	12004	tags=37%, list=21%, signal=46%
SIRNA_EIF4GI_DN	SIRNA_EIF4GI_DN		97	0.386108	1.35686	0.10124	0.0735217	0.792	17521	tags=45%, list=31%, signal=66%
ATM_DN.V1_UP	ATM_DN.V1_UP		146	0.330621	1.35418	0.0239044	0.0740832	0.796	11542	tags=28%, list=20%, signal=35%
BCAT_GDS748_UP	BCAT_GDS748_UP		48	0.418792	1.34114	0.125257	0.079441	0.812	8942	tags=31%, list=16%, signal=37%
E2F3_UP.V1_UP	E2F3_UP.V1_UP		190	0.358098	1.33088	0.11157	0.0840714	0.82	13213	tags=31%, list=23%, signal=40%
PDGF_UP.V1_UP	PDGF_UP.V1_UP		145	0.343853	1.33018	0.0922747	0.0838356	0.821	11170	tags=26%, list=20%, signal=33%
ESC_V6.5_UP_LATE.V1_DN	ESC_V6.5_UP_LATE.V1_DN		179	0.302454	1.32594	0.0533597	0.0853352	0.825	13297	tags=32%, list=24%, signal=42%
P53_DN.V1_UP	P53_DN.V1_UP		193	0.33125	1.31538	0.0754717	0.0906161	0.84	6784	tags=21%, list=12%, signal=24%
RB_DN.V1_DN	RB_DN.V1_DN		123	0.330282	1.29625	0.123711	0.100709	0.853	11070	tags=33%, list=20%, signal=40%
SRC_UP.V1_DN	SRC_UP.V1_DN		168	0.3096	1.29395	0.057971	0.101249	0.853	11748	tags=27%, list=21%, signal=34%
ESC_J1_UP_EARLY.V1_DN	ESC_J1_UP_EARLY.V1_DN		173	0.299673	1.28455	0.0549898	0.105741	0.861	15329	tags=38%, list=27%, signal=51%
LTE2_UP.V1_DN	LTE2_UP.V1_DN		195	0.350751	1.28348	0.156989	0.105906	0.862	11968	tags=32%, list=21%, signal=40%
E2F3_UP.V1_DN	E2F3_UP.V1_DN		158	0.300163	1.25822	0.0845361	0.121026	0.887	9273	tags=22%, list=16%, signal=26%
BCAT.100_UP.V1_DN	BCAT.100_UP.V1_DN		40	0.360123	1.25442	0.134	0.122715	0.889	14071	tags=30%, list=25%, signal=40%
TBK1.DF_DN	TBK1.DF_DN		284	0.360825	1.23235	0.219917	0.138378	0.91	13709	tags=38%, list=24%, signal=49%
PRC2_EZH2_UP.V1_DN	PRC2_EZH2_UP.V1_DN		192	0.306456	1.21796	0.158763	0.148293	0.917	9182	tags=23%, list=16%, signal=27%
TBK1.DN.48HRS_DN	TBK1.DN.48HRS_DN		50	0.346058	1.20361	0.204124	0.159167	0.928	9642	tags=26%, list=17%, signal=31%
BCAT_BILD_ET_AL_DN	BCAT_BILD_ET_AL_DN		46	0.407382	1.18941	0.277778	0.170302	0.938	16588	tags=43%, list=29%, signal=61%
NFE2L2.V2	NFE2L2.V2		468	0.279421	1.18392	0.169165	0.174225	0.939	15622	tags=32%, list=28%, signal=44%
CAMP_UP.V1_UP	CAMP_UP.V1_UP		200	0.294273	1.16113	0.256673	0.194827	0.949	8540	tags=24%, list=15%, signal=28%
BCAT_BILD_ET_AL_UP	BCAT_BILD_ET_AL_UP		45	0.322248	1.10687	0.300626	0.251777	0.973	8187	tags=24%, list=14%, signal=29%
EIF4E_UP	EIF4E_UP		100	0.306677	1.086	0.352941	0.277085	0.98	8829	tags=22%, list=16%, signal=26%
YAP1_DN	YAP1_DN		47	0.312875	1.07222	0.355102	0.293979	0.984	7616	tags=21%, list=13%, signal=25%
EGFR_UP.V1_UP	EGFR_UP.V1_UP		192	0.30412	1.06493	0.353945	0.302307	0.986	6990	tags=19%, list=12%, signal=22%
GCNP_SHH_UP_EARLY.V1_UP	GCNP_SHH_UP_EARLY.V1_UP		170	0.296544	1.06104	0.374745	0.305792	0.988	13538	tags=29%, list=24%, signal=39%
GLI1_UP.V1_DN	GLI1_UP.V1_DN		17	0.387307	1.05716	0.375758	0.309322	0.988	13638	tags=41%, list=24%, signal=54%
PRC2_EED_UP.V1_DN	PRC2_EED_UP.V1_DN		193	0.272195	1.04145	0.393375	0.329527	0.99	6784	tags=18%, list=12%, signal=20%
TBK1.DN.48HRS_UP	TBK1.DN.48HRS_UP		50	0.310982	1.03758	0.403226	0.333239	0.991	14995	tags=38%, list=27%, signal=52%
RB_P130_DN.V1_UP	RB_P130_DN.V1_UP		128	0.273034	1.0224	0.421471	0.354007	0.992	19159	tags=40%, list=34%, signal=60%
KRAS.50_UP.V1_DN	KRAS.50_UP.V1_DN		47	0.312608	1.01371	0.419355	0.366123	0.993	7722	tags=23%, list=14%, signal=27%
RB_P130_DN.V1_DN	RB_P130_DN.V1_DN		134	0.274413	1.00101	0.42616	0.384037	0.994	16859	tags=39%, list=30%, signal=55%
RB_DN.V1_UP	RB_DN.V1_UP		117	0.263353	0.986279	0.447368	0.406395	0.996	12125	tags=26%, list=21%, signal=33%
ERBB2_UP.V1_DN	ERBB2_UP.V1_DN		197	0.28254	0.983847	0.478814	0.408454	0.996	16636	tags=36%, list=29%, signal=50%
HOXA9_DN.V1_DN	HOXA9_DN.V1_DN		189	0.243616	0.961096	0.509128	0.445716	0.997	9424	tags=20%, list=17%, signal=23%
VEGF_A_UP.V1_DN	VEGF_A_UP.V1_DN		193	0.243216	0.870426	0.590164	0.622373	0.999	14589	tags=31%, list=26%, signal=41%
E2F1_UP.V1_UP	E2F1_UP.V1_UP		188	0.211226	0.780964	0.7577	0.808031	1	9853	tags=16%, list=17%, signal=20%

## Sheet: C6_suppressed
NAME	GS<br> follow link to MSigDB	GS DETAILS	SIZE	ES	NES	NOM p-val	FDR q-val	FWER p-val	RANK AT MAX	LEADING EDGE
SINGH_KRAS_DEPENDENCY_SIGNATURE	SINGH_KRAS_DEPENDENCY_SIGNATURE	Details ...	20	-0.708415	-1.71177	0.0298507	0.0472909	0.194	7911	tags=65%, list=14%, signal=76%
MTOR_UP.V1_UP	MTOR_UP.V1_UP	Details ...	169	-0.330375	-1.38915	0.0405405	0.313129	0.733	6666	tags=33%, list=12%, signal=37%
MYC_UP.V1_UP	MYC_UP.V1_UP	Details ...	180	-0.394218	-1.36003	0.122699	0.253681	0.781	6675	tags=34%, list=12%, signal=39%
HINATA_NFKB_IMMU_INF	HINATA_NFKB_IMMU_INF	Details ...	15	-0.566699	-1.34813	0.182731	0.204957	0.797	5728	tags=53%, list=10%, signal=59%
AKT_UP.V1_UP	AKT_UP.V1_UP	Details ...	169	-0.310973	-1.28614	0.093254	0.239644	0.873	6699	tags=32%, list=12%, signal=36%
CSR_LATE_UP.V1_UP	CSR_LATE_UP.V1_UP	Details ...	166	-0.36278	-1.28295	0.171103	0.203522	0.877	6815	tags=37%, list=12%, signal=42%
RPS14_DN.V1_DN	RPS14_DN.V1_DN	Details ...	186	-0.344134	-1.27311	0.180266	0.185119	0.885	4351	tags=31%, list=8%, signal=33%
SIRNA_EIF4GI_UP	SIRNA_EIF4GI_UP	Details ...	95	-0.307394	-1.16343	0.212724	0.292163	0.956	5065	tags=27%, list=9%, signal=30%
MTOR_UP.N4.V1_UP	MTOR_UP.N4.V1_UP	Details ...	196	-0.282179	-1.13394	0.243191	0.300406	0.971	6725	tags=36%, list=12%, signal=40%
RB_P107_DN.V1_DN	RB_P107_DN.V1_DN	Details ...	126	-0.279315	-1.09236	0.322957	0.330395	0.98	5050	tags=24%, list=9%, signal=26%
AKT_UP_MTOR_DN.V1_UP	AKT_UP_MTOR_DN.V1_UP	Details ...	178	-0.25073	-1.05686	0.345455	0.352147	0.993	6712	tags=28%, list=12%, signal=31%
CSR_EARLY_UP.V1_UP	CSR_EARLY_UP.V1_UP	Details ...	153	-0.305173	-1.0046	0.448276	0.40359	0.998	9615	tags=42%, list=17%, signal=50%
GCNP_SHH_UP_LATE.V1_UP	GCNP_SHH_UP_LATE.V1_UP	Details ...	181	-0.230866	-0.799465	0.696538	0.772123	1	6824	tags=27%, list=12%, signal=30%

## Sheet: GO
	ONTOLOGY	ID	Description	GeneRatio	BgRatio	pvalue	p.adjust	qvalue	geneID	Count
GO:0007409	BP	GO:0007409	axonogenesis	467/16686	468/18670	4.19653e-22	2.70718e-18	1.72941e-18	25/60/104/107/575/23394/10939/375790/214/57679/57463/29882/288/3730/322/323/348/351/2909/393/396/9048/170302/51062/474/51761/26053/10678/9334/9331/10458/343472/64919/596/627/655/658/659/91653/84446/9024/682/113246/203228/885/886/1009/1000/1002/1020/8851/51265/6792/1951/10752/1123/140578/1141/1267/6900/152330/27255/23242/84570/1382/1385/1400/729920/1436/1496/2017/6387/7852/23191/26999/1600/1605/16…	467
GO:0048568	BP	GO:0048568	embryonic organ development	427/16686	428/18670	3.85671e-20	1.24398e-16	7.94686e-17	29/90/100/133/54806/207/8854/220/8092/257/60529/100506013/8289/196528/200894/405/430/474/525/51761/585/129880/55212/613/57448/652/653/655/657/2186/26005/841/57545/388389/55036/3491/1028/1045/1046/1050/1051/9620/80184/55636/57053/55584/50515/4435/10370/7401/23242/1301/1280/1290/286204/1437/115908/1499/3576/140947/1739/28514/1746/1749/1750/123872/10049/57453/1855/1856/144455/79733/1906/2202/1942/19…	427
GO:0008544	BP	GO:0008544	epidermis development	461/16686	464/18670	3.64274e-19	7.83311e-16	5.00398e-16	26154/125981/91/8754/10555/8644/224/247/60529/301/147495/360/427/474/488/27032/538/64919/596/613/652/646/100129271/51806/823/826/23581/836/865/1490/135228/1001/1041/63036/9620/204219/25932/7401/84518/1308/1294/1382/1474/1475/1499/1513/1514/1515/56603/1594/1638/22943/27121/28514/1775/1823/1824/1825/1828/1829/1830/147409/1832/1896/60401/10913/1956/1999/2012/1969/2068/2071/2069/54206/54845/2125/6450…	461
GO:0002446	BP	GO:0002446	neutrophil mediated immunity	494/16686	499/18670	1.51742e-18	2.17542e-15	1.38971e-15	1/154664/29/30/1636/47/55/55860/10120/10097/51816/102/6868/101/84658/976/222487/175/178/10555/197/210/221/226/230/240/272/196527/290/302/306/26/8907/161/317/327/353/383/64333/127829/25852/10092/410/411/427/83858/10533/23250/23200/10159/535/527/51382/10396/79895/566/567/2683/613/51411/671/25798/683/684/79169/718/719/728/387263/51719/51806/820/55832/124583/10487/823/847/10576/10694/929/57126/11314/…	494
GO:0042119	BP	GO:0042119	neutrophil activation	493/16686	498/18670	1.68611e-18	2.17542e-15	1.38971e-15	1/154664/29/30/47/55/55860/10120/10097/51816/102/101/84658/976/222487/175/178/10555/197/210/221/226/230/240/272/196527/290/302/306/26/8907/161/317/327/353/383/64333/127829/25852/10092/410/411/427/83858/10533/23250/23200/10159/535/527/51382/10396/79895/566/567/2683/613/51411/671/25798/683/684/79169/718/719/728/387263/51719/51806/820/55832/124583/10487/823/847/6352/10576/10694/929/57126/11314/945/9…	493
GO:0007389	BP	GO:0007389	pattern specification process	443/16686	446/18670	2.57504e-18	2.76859e-15	1.76864e-15	10006/90/91/130399/92/93/94/9289/54806/64853/8854/29880/8092/257/60529/269/162/324/10297/367/23237/200894/84100/55130/429/444/472/10159/6790/8313/56033/10409/585/129880/55212/54880/8553/79365/80114/648/650/652/653/655/657/658/659/2186/7832/712/26005/718/138162/57545/388389/115948/55036/50937/1044/1045/1046/9620/1952/9350/220136/55997/653275/8646/22856/4435/10370/23242/286204/1399/1499/56998/80319…	443
GO:0002283	BP	GO:0002283	neutrophil activation involved in immune response	483/16686	488/18670	4.8312e-18	4.21115e-15	2.69018e-15	1/154664/29/30/47/55/55860/10120/10097/51816/102/101/84658/976/222487/175/178/10555/197/210/221/226/230/240/272/196527/290/302/306/26/8907/161/317/327/353/383/64333/127829/25852/10092/410/411/427/83858/10533/23250/23200/10159/535/527/51382/10396/79895/566/567/2683/613/51411/671/25798/683/684/79169/718/719/728/387263/51719/51806/820/55832/124583/10487/823/847/10576/10694/929/57126/11314/945/948/96…	483
GO:0042110	BP	GO:0042110	T cell activation	460/16686	464/18670	5.22232e-18	4.21115e-15	2.69018e-15	25/100/6868/101/135/177/199/326/207/301/8546/8943/54518/383/384/9474/538/64343/567/572/10538/581/8915/64919/596/602/604/652/151888/10385/11119/814/84433/836/841/857/865/283234/6363/6347/6366/6352/896/729230/1235/1236/10803/977/11126/911/912/914/30835/100133941/939/29126/80381/940/11314/915/916/917/920/959/960/4179/961/921/1604/923/924/970/972/941/975/9308/942/925/926/998/60437/1021/634/1051/11500…	460
GO:0043312	BP	GO:0043312	neutrophil degranulation	480/16686	485/18670	6.62183e-18	4.74485e-15	3.03112e-15	1/154664/29/30/47/55/55860/10120/10097/51816/102/101/84658/976/222487/175/178/10555/197/210/221/226/230/240/272/196527/290/302/306/26/8907/161/317/327/353/383/64333/127829/25852/10092/410/411/427/83858/10533/23250/23200/10159/535/527/51382/10396/79895/566/567/2683/613/51411/671/25798/683/684/79169/718/719/728/387263/51719/51806/820/55832/124583/10487/823/847/10576/10694/929/57126/11314/945/948/96…	480
GO:0022604	BP	GO:0022604	regulation of cell morphogenesis	479/16686	484/18670	7.35522e-18	4.74485e-15	3.03112e-15	10152/25/81/10097/102/577/23394/192670/226/57463/29882/84079/301/310/55435/335/348/116985/23237/55843/93663/115703/2909/393/9912/396/23370/8874/10109/348110/57194/10458/25805/343472/53335/283149/627/80823/659/84446/9024/54014/254065/11149/643338/708/59284/811/816/157922/4076/65981/832/55604/57091/6356/6357/6347/6369/6348/6354/960/998/11135/10435/10602/23580/148170/56882/56990/1000/1002/1020/8851/…	479
GO:0016311	BP	GO:0016311	dephosphorylation	473/16686	478/18670	1.38054e-17	8.09622e-15	5.17206e-15	52/53/93650/54/51205/390928/55/134/186/251/248/249/250/23141/328/54840/57221/10776/476/26229/9530/596/650/91272/259282/284257/10380/8945/761/23523/801/805/808/818/57662/23261/83987/10421/11314/945/8556/8555/168448/993/994/995/157313/1003/80279/1033/55125/11261/63928/1133/8483/148113/255919/163882/55313/1408/81566/80034/23399/9150/58190/10106/10217/51496/55917/54205/27071/10395/1739/1740/1741/9787…	473
GO:0044282	BP	GO:0044282	small molecule catabolic process	441/16686	445/18670	3.94374e-17	2.12009e-14	1.35436e-14	51166/10157/18/215/225/5825/84696/55347/7920/11057/171586/30/10449/32/80724/84129/27034/33/34/35/36/37/38/39/91452/130013/122970/10005/51/8309/8310/55289/197322/89/100/51816/161823/127/128/131/137872/9370/84890/83440/56985/84830/125061/189/64902/191/57379/51390/10327/57016/8644/6718/207/208/216/219/10840/160428/217/224/221/222/8659/7915/4329/501/64577/226/229/230/23600/144193/51005/275/339/10930/…	441
GO:0043588	BP	GO:0043588	skin development	416/16686	419/18670	4.77699e-17	2.37049e-14	1.51432e-14	26154/10058/125981/91/8754/9509/8644/239/242/247/59344/60529/301/147495/360/57561/427/121549/55870/151516/538/51761/64919/596/613/100129271/823/826/23581/836/865/135228/1001/1041/63036/9620/204219/9076/1364/25932/84518/1277/1278/1281/1289/1290/50509/1311/1475/1499/1513/1514/1515/56603/1594/168002/1718/22943/27121/28514/1775/1823/1824/1825/1828/1829/1830/147409/1832/1896/10913/1956/64834/1969/2068…	416
GO:0019932	BP	GO:0019932	second-messenger-mediated signaling	435/16686	439/18670	7.45323e-17	3.43434e-14	2.19394e-14	19/1238/57007/51554/89/100/107/108/109/196883/111/112/113/114/115/116/117/575/576/577/283383/347088/2015/30817/84658/976/266977/9289/10149/222487/139378/221188/57211/84873/22859/23266/23284/64123/133/79924/23394/135/136/148/147/146/150/151/152/153/154/155/183/185/186/196/11214/9472/287/187/333/348/358/57561/477/481/488/493/552/566/10134/168620/683/695/118461/775/796/797/799/10203/801/805/808/810/…	435
GO:0099177	BP	GO:0099177	regulation of trans-synaptic signaling	433/16686	437/18670	9.21291e-17	3.96217e-14	2.53113e-14	18/57406/25/29/43/93650/107/114/116/575/9370/23394/134/135/136/148/154/177/183/9590/9465/10142/29882/320/321/348/351/23237/375/409/41/84896/477/488/23621/10458/8938/590/613/627/84446/760/766/773/774/776/9254/783/784/10369/10368/27092/27091/59284/59283/793/794/808/815/816/8573/869/6347/729230/952/991/999/1009/1000/1020/1056/56853/1129/1136/1137/1138/8973/1139/1141/1142/1143/22883/64084/9746/254263…	433
GO:0050804	BP	GO:0050804	modulation of chemical synaptic transmission	432/16686	436/18670	1.02425e-16	4.12965e-14	2.63812e-14	18/57406/25/29/43/93650/107/114/116/575/9370/23394/134/135/136/148/154/177/183/9590/9465/10142/29882/320/321/348/351/23237/375/409/41/84896/477/488/23621/10458/8938/590/613/627/84446/760/766/773/774/776/9254/783/784/10369/10368/27092/27091/59284/59283/793/794/808/815/816/8573/869/6347/729230/952/991/999/1009/1000/1020/1056/56853/1129/1136/1137/1138/8973/1139/1141/1142/1143/22883/64084/9746/254263…	432
GO:1903311	BP	GO:1903311	regulation of mRNA metabolic process	324/16686	324/18670	1.10878e-16	4.20748e-14	2.68784e-14	27161/10768/207/54890/90806/8125/328/339/8313/580/66037/7832/708/51759/59284/23589/891/904/79577/728642/984/1025/10658/10659/11189/56853/60680/60677/1153/23019/246175/29883/9337/64506/22849/10898/11052/79869/27254/9646/57703/1617/57055/57054/57135/26528/1618/55802/167227/10521/1655/9704/170506/1660/22894/373863/1859/1869/1981/1994/51013/23404/51010/54512/56915/118460/23016/11340/5393/83989/79675/…	324
GO:0061458	BP	GO:0061458	reproductive system development	430/16686	434/18670	1.26587e-16	4.53673e-14	2.89817e-14	92/100/8751/8728/9510/116/9289/133/174/192670/8644/207/8846/247/268/269/283/301/100506013/367/8289/5926/51742/84159/405/408/409/51665/430/55870/259266/472/546/558/578/10409/581/596/598/10018/599/638/329/57448/9210/652/653/654/655/658/659/666/2186/675/83990/682/835/836/841/867/101927581/3491/595/899/1027/1028/1045/1046/1050/1051/55636/4435/10370/1299/1396/1399/7812/1437/1495/1499/1508/1515/9820/15…	430
GO:0034329	BP	GO:0034329	cell junction assembly	406/16686	409/18670	1.40312e-16	4.76397e-14	3.04334e-14	25/1636/59272/43/60/71/87/88/89/81/94/119/575/576/577/266977/22859/23284/23394/4301/375790/183/84962/57463/347902/386724/287/324/347/351/382/395/8874/402/421/40/54828/596/613/627/80823/8927/57662/829/857/865/869/147381/977/928/998/999/1008/1009/1010/1012/1013/1015/1016/28513/1000/28316/64405/64403/60437/1001/1002/1003/1004/1005/1006/1007/222256/1020/1056/1141/23332/23122/9076/149461/1365/7122/228…	406
GO:0048608	BP	GO:0048608	reproductive structure development	427/16686	431/18670	1.7389e-16	5.60881e-14	3.58304e-14	92/100/8751/8728/9510/116/9289/133/174/192670/8644/207/8846/247/268/269/283/301/100506013/367/8289/5926/51742/84159/405/408/409/51665/430/55870/259266/472/546/558/578/10409/581/596/598/10018/599/638/329/57448/9210/652/653/654/655/658/659/666/2186/675/83990/682/835/836/841/867/101927581/3491/595/899/1027/1028/1045/1046/1050/1051/55636/4435/10370/1299/1396/1399/7812/1437/1495/1499/1508/1515/9820/15…	427
GO:0043010	BP	GO:0043010	camera-type eye development	319/16686	319/18670	1.96484e-16	6.03579e-14	3.85581e-14	10152/43/86/93/94/54806/8854/220/362/2909/22899/8289/84100/220202/490/493/51761/27077/578/581/585/8412/64919/631/8419/652/655/658/659/113246/57010/775/793/835/57545/285331/1019/1027/1028/50937/56853/55636/1181/2055/1282/1295/1296/1410/1411/1412/1413/1414/1415/1417/131544/1418/1419/1420/1421/155051/1427/1499/1497/1543/1545/1641/1735/1739/28514/54567/1745/1746/1826/2202/1956/1969/2047/2048/2195/220…	319
GO:0003002	BP	GO:0003002	regionalization	350/16686	351/18670	2.19571e-16	6.43841e-14	4.11301e-14	10006/90/92/93/9289/54806/64853/8854/8092/60529/367/23237/200894/429/472/10159/6790/8313/56033/10409/8553/79365/648/650/652/657/658/659/2186/7832/712/718/50937/1044/1045/1046/9620/1952/9350/55997/653275/8646/22856/10370/23242/286204/1399/1499/56998/80319/56603/340665/120237/140947/1649/84976/22943/28514/10683/54567/1745/1746/10655/58524/63950/123872/25911/57453/1856/79659/1906/8726/1959/2016/2018…	350
GO:0007265	BP	GO:0007265	Ras protein signal transduction	443/16686	448/18670	3.16659e-16	8.88161e-14	5.67378e-14	19/10152/25/27/29/137735/9289/148/150/185/199/11214/57679/335/345/348/382/55738/10565/10564/57221/392/9411/2909/393/143872/9912/394/395/396/397/398/9138/9639/55160/9826/23365/22899/27237/9828/23370/128272/9181/115557/26084/64283/50650/100271715/389337/54848/84904/50649/55701/7984/9459/8874/23229/408/26053/604/613/8315/55845/643338/199731/347273/867/202243/890/998/11135/10435/10602/23580/148170/56…	443
GO:0048880	BP	GO:0048880	sensory system development	369/16686	371/18670	5.38352e-16	1.44704e-13	9.24406e-14	340273/10152/43/86/93/94/170692/23287/54806/8854/220/362/2909/22899/8289/84100/22926/220202/490/493/51761/27077/578/581/585/55212/8412/64919/596/631/8419/388552/652/654/655/658/659/113246/712/718/57010/775/793/835/57545/285331/1019/1027/1028/50937/56853/80184/55636/91851/1181/2055/1270/1282/1289/1290/1295/1296/27151/23418/1410/1411/1412/1413/1414/1415/1417/131544/1418/1419/1420/1421/155051/1427/1…	369
GO:0150063	BP	GO:0150063	visual system development	364/16686	366/18670	9.29879e-16	2.39946e-13	1.53283e-13	340273/10152/43/86/93/94/170692/23287/54806/8854/220/362/2909/22899/8289/84100/22926/220202/490/493/51761/27077/578/581/585/55212/8412/64919/596/631/8419/388552/652/654/655/658/659/113246/712/718/57010/775/793/835/57545/285331/1019/1027/1028/50937/56853/80184/55636/91851/1181/2055/1270/1282/1289/1290/1295/1296/27151/23418/1410/1411/1412/1413/1414/1415/1417/131544/1418/1419/1420/1421/155051/1427/1…	364
GO:0031667	BP	GO:0031667	response to nutrient levels	491/16686	499/18670	1.0423e-15	2.58612e-13	1.65207e-13	65985/19/64240/64241/32/38/2180/2181/2182/130399/100/116/9370/79602/133/153/154/158/178/191/9131/8644/207/210/213/8854/218/249/55626/265/57463/26/317/335/348/55198/360/383/411/429/440/445/467/468/22863/9474/10533/79065/490/10458/583/585/54828/590/594/8915/53335/596/8678/441925/632/168620/655/353500/659/154743/83990/144577/717/784/790/93664/9607/846/652968/729438/352954/847/867/885/56477/595/916/9…	491
GO:0048732	BP	GO:0048732	gland development	429/16686	434/18670	1.35352e-15	3.23392e-13	2.0659e-13	65985/25/38/125981/50/100/116/326/205/207/208/8854/220/247/301/8862/335/353/367/374/382/383/2909/394/84159/429/55870/440/445/171023/472/9914/538/540/6790/570/581/64919/596/10018/650/652/655/657/675/390259/55727/8945/790/823/857/859/55036/887/6356/9133/595/999/1027/1028/1036/634/1050/1051/1054/1990/8837/11113/10370/1181/9076/23242/1361/1373/1385/1392/1394/1396/1399/1435/1436/1447/1448/1459/1460/14…	429
GO:0001654	BP	GO:0001654	eye development	360/16686	362/18670	1.4393e-15	3.31605e-13	2.11837e-13	340273/10152/43/86/93/94/170692/23287/54806/8854/220/362/2909/22899/8289/84100/22926/220202/490/493/51761/27077/578/581/585/55212/8412/64919/596/631/8419/388552/652/654/655/658/659/113246/57010/775/793/835/57545/285331/1019/1027/1028/50937/56853/80184/55636/91851/1181/2055/1270/1282/1289/1290/1295/1296/27151/23418/1410/1411/1412/1413/1414/1415/1417/131544/1418/1419/1420/1421/155051/1427/1499/1497…	360
GO:0000280	BP	GO:0000280	nuclear division	403/16686	407/18670	2.18472e-15	4.76327e-13	3.04289e-13	8086/23172/10097/10096/192670/10270/26993/64682/51529/25906/29945/51433/256006/79998/54443/324/9639/259266/136991/472/546/6790/54998/9212/6795/7917/56647/8678/332/652/655/91272/79866/675/676/83990/643376/685/699/701/9184/79703/317761/811/25858/858/147872/339834/83987/8900/891/57820/898/9134/126731/940/8556/8555/168448/991/8697/994/995/246184/996/990/113130/55143/8621/55755/1027/1028/81620/1060/10…	403
GO:0048545	BP	GO:0048545	response to steroid hormone	380/16686	383/18670	2.28449e-15	4.76327e-13	3.04289e-13	15/20/21/1244/11057/730249/49/23205/58/8754/116/9370/133/84830/178/186/189/199/9131/11214/8644/210/218/249/301/306/336/358/367/374/383/8289/406/409/445/476/477/478/490/552/8312/572/590/596/10018/632/652/654/655/672/760/790/57658/799/808/811/10498/836/842/117144/117155/347732/378807/79820/257062/57828/857/865/1490/595/898/952/1022/1026/1036/8837/9076/1364/9575/1261/23019/9125/1277/1369/1373/153222…	380
GO:0001655	BP	GO:0001655	urogenital system development	329/16686	330/18670	2.28897e-15	4.76327e-13	3.04289e-13	38/1636/59/93/9510/170690/9370/183/185/186/54806/231/8854/247/139285/268/284/285/301/317/51107/282679/359/367/384/84159/403/445/7917/10409/581/596/10018/650/652/654/655/168667/56913/760/793/842/847/100133941/947/1027/1028/1063/80184/55165/9350/8837/4435/1282/1285/1286/65250/1396/1399/9244/1499/56998/1512/3579/1588/1592/56603/9420/168002/8642/1634/1739/9231/28514/55840/1948/1958/2018/2028/4072/204…	329
GO:0051047	BP	GO:0051047	positive regulation of secretion	423/16686	428/18670	2.51771e-15	5.07554e-13	3.24238e-13	65985/18/9619/25/43/2181/101/8754/114/116/134/135/136/177/183/186/199/9447/9255/9590/242/247/283/27063/55107/164/322/8862/358/375/382/408/9474/23400/537/551/552/572/8938/640/654/114897/388581/114899/114900/9854/727/776/8913/8912/8911/783/23705/8618/93664/11132/22900/9607/834/846/885/6346/6363/6348/929/11126/57126/914/51744/29126/23607/945/947/952/965/1020/8941/1080/27159/27243/1141/1147/23332/231…	423
GO:0048871	BP	GO:0048871	multicellular organismal homeostasis	478/16686	486/18670	3.77676e-15	7.38299e-13	4.71643e-13	18/26154/24/57406/31/32/33/37/125981/43/26027/55856/54/2180/60/71/89/93/6868/101/11096/107/108/109/196883/111/112/113/114/115/116/118/221395/84059/9370/51094/79602/134/153/154/155/23746/231/10000/213/216/7840/239/242/59344/271/272/29123/324/8862/55198/358/359/360/361/387715/406/57561/468/537/525/551/554/563/567/580/581/582/79738/166379/583/585/596/632/654/353500/51297/26580/114781/760/796/9607/85…	478
GO:0051656	BP	GO:0051656	establishment of organelle localization	397/16686	401/18670	4.10235e-15	7.7836e-13	4.97235e-13	6059/81569/81/55860/10121/10120/10097/10096/30817/136/23243/79998/55435/10053/8546/8120/8943/26985/10947/1176/10239/374/375/84364/26286/57584/9181/84100/434/472/537/583/585/129880/55212/56647/8678/10282/636/23299/92558/146439/2647/282991/388552/55330/63915/26258/91272/118426/695/57102/64149/867/147872/891/11314/966/8832/8697/998/113130/55143/1001/1020/55755/81620/1058/1060/1062/1063/55166/153241/…	397
GO:0051260	BP	GO:0051260	protein homooligomerization	349/16686	351/18670	4.77671e-15	8.80416e-13	5.62431e-13	31/32/33/38/55856/55/88/114/9370/1645/210/8854/220/7915/223/226/241/51129/309/317/324/51074/348/55198/89872/282679/359/361/362/23237/383/41/55054/51062/64225/25923/93974/25814/567/2683/581/8915/10018/57673/637/638/641/90427/55845/114897/114898/735/255022/847/857/84869/25776/440193/919/915/916/917/973/974/978/9702/27243/29082/128866/9076/1365/8192/1191/171425/81035/1374/51185/23373/200186/64784/14…	349
GO:0006914	BP	GO:0006914	autophagy	487/16686	496/18670	9.46703e-15	1.65059e-12	1.05444e-12	25/27/91452/340485/148/154/207/55626/310/411/83734/60673/9140/9776/22863/55054/89849/23130/55102/64422/115201/23192/84938/84971/9474/10533/79065/285973/472/23400/93974/535/23545/533/527/9114/245972/8992/155066/523/525/526/528/245973/51382/529/90423/9550/534/51606/572/9531/596/10018/8678/441925/90427/664/665/666/83636/203228/10241/10645/823/826/836/8832/11140/1020/8851/27243/25978/51652/29082/1288…	487
GO:0061919	BP	GO:0061919	process utilizing autophagic mechanism	487/16686	496/18670	9.46703e-15	1.65059e-12	1.05444e-12	25/27/91452/340485/148/154/207/55626/310/411/83734/60673/9140/9776/22863/55054/89849/23130/55102/64422/115201/23192/84938/84971/9474/10533/79065/285973/472/23400/93974/535/23545/533/527/9114/245972/8992/155066/523/525/526/528/245973/51382/529/90423/9550/534/51606/572/9531/596/10018/8678/441925/90427/664/665/666/83636/203228/10241/10645/823/826/836/8832/11140/1020/8851/27243/25978/51652/29082/1288…	487
GO:0009914	BP	GO:0009914	hormone transport	316/16686	317/18670	9.73668e-15	1.65293e-12	1.05593e-12	65985/18/1244/6833/130399/93/111/114/116/9370/133/134/150/152/183/185/186/9255/55107/301/308/8862/402/23568/406/408/572/8938/640/654/353500/9024/695/114897/388581/114899/9854/773/775/776/777/9254/818/11132/9607/846/886/6352/4856/952/5127/1080/55636/1113/9575/57393/1268/1363/10815/594855/1374/1385/1392/1393/1394/1407/1428/51167/1588/8447/1803/1813/8655/1906/1908/1946/1956/375704/2029/56943/2044/28…	316
GO:0015711	BP	GO:0015711	organic anion transport	486/16686	495/18670	1.04322e-14	1.7256e-12	1.10235e-12	18/19/26154/24/10347/5243/8647/5244/4363/85320/1244/8714/10257/10057/215/5825/9619/64241/31/32/1636/59272/2180/2181/2182/134/135/183/186/189/1645/1109/207/208/63982/121601/196527/50636/338440/301/320/335/336/337/116519/341/344/345/348/358/366/383/23204/10550/9311/57194/23120/57205/23250/23200/286410/477/522/10396/51761/5205/57198/148229/79895/10079/374868/551/552/624/9854/759/771/377677/23632/760…	486
GO:0048193	BP	GO:0048193	Golgi vesicle transport	365/16686	368/18670	1.13339e-14	1.82788e-12	1.16769e-12	2181/55860/10121/81693/286/287/288/51479/23243/312/55435/164/160/8943/9179/372/374/375/377/378/381/55738/84364/26286/10564/10139/400/403/10079/374868/582/583/55973/10134/10282/51272/632/23299/8548/662/80262/829/830/93661/832/28952/55297/54520/1604/966/1062/84984/10175/254263/149111/29097/163882/9382/22796/83548/25839/10466/57511/91949/84342/1294/150684/1314/1315/9276/11316/22820/26958/22818/51226…	365
GO:0050808	BP	GO:0050808	synapse organization	403/16686	408/18670	1.9755e-14	3.10828e-12	1.98564e-12	81926/51104/58489/10152/25/43/60/71/87/10097/102/119/575/576/577/266977/22859/23284/23394/10939/375790/57679/57463/347902/386724/29882/288/348/351/23237/375/378/382/58504/115703/80728/9912/22899/40/10458/63827/627/80823/8927/712/713/714/10882/389941/718/728/9254/782/783/784/785/10369/8536/816/79012/4076/65981/831/869/147381/991/998/999/1000/1006/1007/1020/8851/6792/1056/1072/400916/25978/1134/113…	403
GO:0010038	BP	GO:0010038	response to metal ion	359/16686	362/18670	2.14715e-14	3.29792e-12	2.10679e-12	127550/15/18/1244/125981/48/58/8754/11093/107/113/114/118/84059/10768/8644/207/210/85365/246/241/265/288/311/308/310/26/322/339/351/358/359/360/366/383/200894/429/445/466/468/23400/513/538/540/567/23621/572/596/8678/632/654/664/673/682/712/760/8913/8912/10369/27101/801/805/808/811/817/825/79800/836/841/842/845/846/847/857/891/595/929/999/983/1019/1027/1050/63928/1147/9076/25932/1261/8904/221184/8…	359
GO:0043687	BP	GO:0043687	post-translational protein modification	358/16686	361/18670	2.38818e-14	3.58283e-12	2.28879e-12	102/174/123624/84871/23287/197/213/258/265/401138/122416/57719/334/335/336/116519/338/348/8542/351/51665/136371/140456/142689/79754/142686/142685/92591/127247/401036/51676/51130/51666/140458/140459/140460/140461/140462/9140/9474/10533/9210/652/80341/53339/90135/8945/718/720/813/55832/28952/83987/3491/899/1000/1114/1121/1122/91851/1154/10970/150684/64326/9318/8533/51138/10987/10980/50813/64708/109…	358
GO:0046879	BP	GO:0046879	hormone secretion	307/16686	308/18670	2.64866e-14	3.8833e-12	2.48075e-12	65985/18/6833/130399/93/111/114/116/9370/133/134/150/152/183/185/186/9255/55107/301/308/8862/402/23568/406/408/572/8938/640/654/353500/9024/695/114897/388581/114899/9854/773/775/776/777/9254/818/11132/9607/846/886/6352/4856/952/5127/1080/55636/1113/9575/57393/1268/1363/10815/594855/1374/1385/1392/1393/1394/1407/51167/1588/8447/1803/1813/8655/1906/1908/1946/1956/375704/2029/56943/2044/283849/54097…	307
GO:0009896	BP	GO:0009896	positive regulation of catabolic process	419/16686	425/18670	2.98693e-14	4.28193e-12	2.7354e-12	13/215/225/51099/89/101/8754/134/150/154/27161/207/208/55626/139285/27329/54467/324/10297/336/337/116519/344/348/351/9870/25820/10425/405/140456/140458/140462/23192/9474/10533/472/93974/4287/6790/8312/572/9532/9531/7917/580/581/55212/10134/10018/8678/664/665/7832/722/725/203228/10241/10645/857/859/863/28952/975/11140/1027/1050/55743/23274/1191/23019/246175/29883/9337/64326/22849/1374/1452/122011/…	419
GO:0009913	BP	GO:0009913	epidermal cell differentiation	355/16686	358/18670	3.28552e-14	4.3759e-12	2.79543e-12	26154/125981/8754/8644/247/301/360/427/474/64919/613/652/100129271/823/826/23581/836/865/135228/1001/1041/63036/204219/25932/7401/84518/1475/1499/1513/1514/1515/56603/1594/28514/1775/1823/1824/1825/1828/1829/1830/147409/1832/1969/2068/2071/2069/54206/54845/2125/23086/2146/79152/2260/2312/2317/2355/2296/8456/5045/9573/2735/29841/79977/389207/3065/3066/3280/388585/23493/3204/388697/80173/50604/2715…	355
GO:0045785	BP	GO:0045785	positive regulation of cell adhesion	398/16686	403/18670	3.29911e-14	4.3759e-12	2.79543e-12	25890/25/100/8728/101/8754/9289/4301/177/10551/199/207/246/284/288/301/8546/8943/54518/335/8874/402/10109/472/566/572/9530/8915/604/655/151888/10385/708/811/84433/55604/57091/857/865/151887/283234/6363/6347/6366/6370/56477/6352/3491/729230/1236/11126/912/30835/100133941/939/29126/80381/940/948/916/920/959/960/4179/961/921/1604/923/970/972/941/975/9308/942/998/1012/1021/4680/8646/10519/10370/16036…	398
GO:1903532	BP	GO:1903532	positive regulation of secretion by cell	398/16686	403/18670	3.29911e-14	4.3759e-12	2.79543e-12	65985/18/9619/25/43/101/8754/114/116/135/136/177/183/186/199/9447/9255/9590/247/283/27063/55107/164/322/8862/375/382/408/23400/537/551/552/572/8938/640/654/114897/388581/114899/114900/9854/727/776/8913/8912/8911/783/23705/8618/93664/11132/22900/9607/834/846/885/6346/6363/6348/929/11126/57126/914/51744/29126/23607/945/947/952/965/1020/8941/1080/27159/27243/1141/1147/23332/23122/26253/23601/93978/2…	398
GO:0030900	BP	GO:0030900	forebrain development	377/16686	381/18670	3.32382e-14	4.3759e-12	2.79543e-12	116/9289/23287/80709/8854/220/238/306/317/351/358/2909/8289/200894/10092/170302/429/259266/79969/22809/471/474/493/538/546/552/554/558/567/572/581/583/585/63827/64919/597/89927/650/652/657/664/22903/7832/113246/54149/836/317762/886/999/1000/1020/8851/8941/1021/50937/153241/26038/55636/8646/1141/1267/6900/26047/1281/1385/1392/1394/1398/1399/55118/1436/1459/1499/6387/7852/1600/153090/9201/166614/16…	377
GO:0006260	BP	GO:0006260	DNA replication	273/16686	273/18670	3.76704e-14	4.86024e-12	3.10484e-12	43/94/57379/10189/26057/79915/466/10533/472/545/84126/546/580/11177/604/641/259282/672/675/83990/27101/55704/890/898/9134/146059/997/8318/990/8317/983/1017/8099/1025/81620/378708/201254/10036/8208/1111/11200/63922/54921/51550/63967/80169/1602/10926/80174/1663/1660/1763/9093/27000/29980/79075/92675/51514/1854/144455/79733/1877/1956/10919/146956/197342/339221/2069/114799/157570/54465/9156/11124/639…	273
GO:0010975	BP	GO:0010975	regulation of neuron projection development	489/16686	499/18670	4.31069e-14	5.4526e-12	3.48325e-12	10152/25/27/116983/93650/10097/102/112/116/577/23394/183/207/238/389658/285016/57463/29882/27063/84079/160/322/348/23237/375/382/115703/2909/393/9912/396/411/50807/466/51761/10677/567/9529/10458/343472/53335/627/80823/653/655/659/84446/9024/54149/59284/8536/57118/816/23271/4076/65981/10498/9139/55704/952/991/1000/1002/1020/8851/51265/6792/29956/1072/8837/1123/140578/1136/1141/10519/1268/1270/1272…	489
GO:0030098	BP	GO:0030098	lymphocyte differentiation	350/16686	353/18670	5.58789e-14	6.93221e-12	4.42846e-12	25/100/6868/101/222487/57379/326/301/8546/8943/9474/472/286410/538/558/567/572/578/10538/581/64919/596/602/604/29760/652/695/10385/100141515/814/84433/865/6363/729230/1235/1236/10803/930/912/914/939/940/915/916/917/920/959/4179/972/973/974/941/9308/942/925/1015/1021/1054/55636/23529/338339/26253/1209/112616/1378/1380/1493/1499/1540/56603/9730/64421/28514/54567/9093/4189/55619/139818/1794/29102/18…	350
GO:0010769	BP	GO:0010769	regulation of cell morphogenesis involved in differentiation	300/16686	301/18670	5.76314e-14	7.01472e-12	4.48117e-12	10152/25/81/10097/102/577/23394/57463/29882/84079/55435/335/348/23237/115703/2909/393/9912/396/8874/10109/10458/343472/627/80823/659/84446/9024/708/811/816/4076/65981/55604/57091/998/1000/1002/1020/8851/51265/6792/1072/1123/140578/1136/1141/10519/6900/23603/1382/1398/1399/10675/2017/9820/1523/23316/6387/23191/1600/1627/28988/1630/170506/27185/2039/10059/1785/26052/1793/80005/1808/374946/1826/2990…	300
GO:0006401	BP	GO:0006401	RNA catabolic process	392/16686	397/18670	6.09733e-14	7.28405e-12	4.65322e-12	26523/27161/192669/192670/207/54890/90806/8125/328/339/472/8313/66037/7832/59284/23589/22794/1153/23019/25904/55571/4849/4850/57472/246175/29883/9337/9125/22849/27254/7812/9811/1617/57055/57054/57135/1618/55802/196513/167227/28960/1655/1656/162989/9704/170506/1660/22894/115752/129563/1736/1763/373863/29102/1797/1869/80153/23644/3646/9775/1981/1994/2081/10595/2107/51013/5394/23404/51010/54512/5691…	392
GO:1904951	BP	GO:1904951	positive regulation of establishment of protein localization	448/16686	456/18670	7.17925e-14	8.42061e-12	5.37929e-12	65985/18/9619/25/22885/43/2181/101/8754/114/135/177/186/199/9447/9590/208/247/283/288/27063/55107/10541/312/322/375/382/7984/10425/408/9776/23400/26229/572/9531/8938/8314/27113/10134/54828/596/637/640/654/388581/114899/114900/9854/9847/727/784/23705/8536/11132/22900/834/841/846/6346/6363/6348/10576/7203/10575/22948/908/10574/10694/929/11126/914/51744/29126/23607/945/947/952/965/975/999/1020/8851/…	448
GO:0072503	BP	GO:0072503	cellular divalent inorganic cation homeostasis	483/16686	493/18670	7.62424e-14	8.78285e-12	5.61069e-12	25/27/1238/57007/51554/111/114/116/117/133/134/148/147/10939/183/185/9472/287/302/308/309/310/8943/187/348/351/468/9474/57130/23400/79572/84239/344905/477/481/487/488/489/490/491/492/493/27032/9914/540/551/552/553/578/581/10134/596/623/624/664/666/83636/114897/719/728/27202/773/775/776/781/783/784/793/794/796/797/799/801/805/808/811/817/825/844/845/846/857/859/887/6346/6356/6357/6358/6359/6363/63…	483
GO:0050890	BP	GO:0050890	cognition	295/16686	296/18670	1.0037e-13	1.13594e-11	7.25666e-12	8086/10347/10097/2515/107/109/114/577/266977/23394/134/2334/177/183/267/348/351/23237/378/41/84896/477/10396/6310/342371/567/8704/585/590/627/80823/1620/84446/114781/7832/113246/10882/728/793/814/836/874/885/6356/1020/1051/55636/10752/25978/1128/1137/1139/1141/23152/7122/1201/2055/1268/6900/26047/1312/22849/1385/1392/1393/1394/23373/1497/23316/1524/23191/1621/140947/23259/10522/9993/9162/22943/17…	295
GO:0055074	BP	GO:0055074	calcium ion homeostasis	462/16686	471/18670	1.05831e-13	1.17709e-11	7.51954e-12	25/27/1238/57007/51554/111/114/116/117/133/134/148/147/10939/183/185/9472/287/302/308/309/310/187/348/351/468/9474/57130/23400/79572/84239/344905/477/481/487/488/489/490/491/492/493/27032/9914/525/540/551/552/553/578/581/10134/596/623/624/664/666/83636/114897/719/728/27202/773/775/776/781/783/784/793/794/796/797/799/801/805/808/811/817/825/844/845/846/857/859/57003/887/6346/6356/6357/6358/6359/63…	462
GO:0043062	BP	GO:0043062	extracellular structure organization	365/16686	369/18670	1.15896e-13	1.26207e-11	8.06239e-12	2/25890/25/176/102/8038/8751/8728/101/140766/9509/80070/9508/9507/11096/56999/9719/54507/84830/165/375790/183/84168/302/323/351/538/342371/2683/63827/602/633/649/682/823/824/826/84290/146206/151887/3491/1490/960/961/999/8837/150356/23332/23122/1215/1300/1301/1302/1303/1305/7373/1306/1307/1308/80781/1310/1277/1278/169044/91522/255631/84570/85301/340267/1280/1281/1282/1284/1285/1286/1287/1288/1289/…	365
GO:0051169	BP	GO:0051169	nuclear transport	343/16686	346/18670	1.17383e-13	1.26207e-11	8.06239e-12	8086/6059/137735/3267/183/186/10768/11214/26993/207/54890/10189/284/126549/129138/8125/10541/23519/347/26060/55198/406/6310/60468/9531/8815/580/652/160419/9478/811/8536/22794/868/54535/948/51362/999/1020/1026/11261/63928/26097/4435/29894/53981/51692/10898/11052/1434/51496/55308/11269/11218/29118/10212/7919/9785/1660/55929/51277/1812/80824/1894/84455/1959/9775/1977/56478/1984/3692/2010/56943/15287…	343
GO:0030198	BP	GO:0030198	extracellular matrix organization	364/16686	368/18670	1.2858e-13	1.35979e-11	8.68666e-12	2/25890/25/176/102/8038/8751/8728/101/140766/9509/80070/9508/9507/11096/56999/9719/54507/84830/165/375790/183/84168/302/323/351/538/342371/2683/63827/602/633/649/682/823/824/826/84290/146206/151887/3491/1490/960/961/999/8837/150356/23332/23122/1215/1300/1301/1302/1303/1305/7373/1306/1307/1308/80781/1310/1277/1278/169044/91522/255631/84570/85301/340267/1280/1281/1282/1284/1285/1286/1287/1288/1289/…	364
GO:0046883	BP	GO:0046883	regulation of hormone secretion	262/16686	262/18670	1.32118e-13	1.37467e-11	8.7817e-12	65985/18/6833/130399/111/114/116/9370/134/150/152/183/185/186/9255/55107/301/308/8862/402/23568/406/408/572/8938/640/654/353500/9024/114897/388581/114899/9854/773/775/776/777/9254/11132/9607/846/886/6352/4856/952/5127/1080/55636/1113/9575/57393/1268/1374/1385/1392/1393/1394/1407/1588/8447/1803/1813/8655/1906/1908/1946/1956/375704/2029/56943/2044/131177/2864/2867/2865/2243/2244/8074/2260/2266/2281…	262
GO:0072001	BP	GO:0072001	renal system development	292/16686	293/18670	1.39985e-13	1.43068e-11	9.1395e-12	38/1636/59/93/9510/170690/9370/183/185/186/54806/231/8854/139285/284/285/317/51107/282679/359/384/84159/403/445/7917/10409/581/596/10018/650/652/654/655/168667/56913/760/793/842/847/100133941/947/1028/1063/80184/55165/9350/8837/4435/1282/1285/1286/65250/9244/1499/56998/1512/3579/1592/56603/168002/8642/1634/1739/9231/28514/1948/1958/2018/2028/4072/2043/2045/2138/8772/79633/2200/2246/2255/2247/2253…	292
GO:0048285	BP	GO:0048285	organelle fission	441/16686	449/18670	1.41937e-13	1.43068e-11	9.1395e-12	8086/23172/10005/10097/10096/192670/10270/26993/64682/51529/25906/29945/51433/256006/79998/54443/324/9639/259266/136991/472/546/6790/54998/9212/6795/7917/56647/8678/332/652/655/664/91272/79866/675/676/83990/643376/685/699/701/9184/79703/317761/811/25858/858/147872/339834/83987/8900/891/57820/898/9134/126731/940/8556/8555/168448/991/8697/994/995/246184/996/990/113130/55143/8621/55755/1027/1028/816…	441
GO:1990778	BP	GO:1990778	protein localization to cell periphery	317/16686	319/18670	1.54133e-13	1.52971e-11	9.77216e-12	26154/2181/60/88/102/53616/9370/4301/10551/9495/207/208/81693/286/287/288/122416/54443/312/302/1173/9179/26060/367/382/10139/9912/27237/392509/200894/403/84100/481/483/9914/9530/92482/582/583/598/8548/682/80262/9847/783/784/10369/10368/27092/27091/59284/59283/857/859/975/999/1000/1020/10519/23122/6249/25999/22883/1213/245812/163882/10815/92359/1445/8048/1601/1605/8642/55667/1739/1740/1742/57628/1…	317
GO:0006913	BP	GO:0006913	nucleocytoplasmic transport	340/16686	343/18670	1.61273e-13	1.57632e-11	1.00699e-11	8086/6059/137735/3267/183/186/10768/11214/26993/207/54890/10189/284/126549/129138/8125/10541/23519/347/26060/55198/406/6310/60468/9531/580/652/160419/9478/811/8536/22794/868/54535/948/51362/999/1020/1026/11261/63928/26097/4435/29894/53981/51692/10898/11052/1434/51496/55308/11269/11218/29118/10212/7919/9785/1660/55929/51277/1812/80824/1894/84455/1959/9775/1977/56478/1984/3692/2010/56943/152877/967…	340
GO:0048562	BP	GO:0048562	embryonic organ morphogenesis	287/16686	288/18670	2.43625e-13	2.3457e-11	1.49849e-11	29/90/54806/220/8092/257/60529/8289/200894/474/525/51761/585/129880/55212/613/652/655/26005/388389/55036/9620/80184/55636/57053/55584/50515/7401/1301/1280/286204/115908/1499/140947/1739/28514/1746/1749/1750/123872/57453/1855/1856/1906/2202/1942/9775/2022/1969/2048/2138/2200/2201/2255/2253/2254/2260/2263/28982/2348/2303/2304/2294/2295/8928/2299/668/121643/10818/2487/80199/2535/7976/7855/8323/2624/…	287
GO:0051056	BP	GO:0051056	regulation of small GTPase mediated signal transduction	335/16686	338/18670	2.73665e-13	2.5962e-11	1.65851e-11	2/19/25/27/29/137735/117/9289/148/11214/57679/154796/335/345/348/116985/116984/64411/382/55738/10565/10564/57221/392/79658/9824/94134/55843/55114/93663/84986/57569/57584/58504/57636/83478/9938/23092/79822/9411/257106/57514/9743/115703/2909/158763/80728/393/343578/143872/9912/394/395/23779/64333/396/397/398/9138/9639/55160/9826/23365/22899/27237/9828/23370/128272/9181/115557/26084/64283/50650/1002…	335
GO:0043087	BP	GO:0043087	regulation of GTPase activity	469/16686	479/18670	2.86533e-13	2.67888e-11	1.71133e-11	29/9744/23527/116983/11033/55803/116/577/141/153/4301/116987/116986/116988/119016/729092/414189/642517/3267/3268/375790/84962/208/216/57679/259173/154796/84079/10297/116985/116984/64411/55738/84364/26286/10565/392/79658/9824/94134/55843/55114/93663/84986/57569/57584/58504/57636/83478/9938/23092/201176/79822/9411/257106/57514/9743/115703/2909/158763/80728/393/343578/143872/9912/394/395/23779/64333…	469
GO:0051222	BP	GO:0051222	positive regulation of protein transport	432/16686	440/18670	3.39836e-13	3.13183e-11	2.00069e-11	65985/18/9619/25/22885/43/2181/101/8754/114/135/177/186/199/9447/9590/208/247/283/288/27063/55107/10541/312/322/375/382/7984/10425/408/9776/23400/26229/572/9531/8938/8314/27113/10134/54828/596/637/640/654/388581/114899/114900/9854/9847/727/784/23705/8536/11132/22900/834/841/846/6346/6363/6348/929/11126/914/51744/29126/23607/945/947/952/965/975/999/1020/8851/57214/22994/80184/1080/27159/11261/6392…	432
GO:0006874	BP	GO:0006874	cellular calcium ion homeostasis	449/16686	458/18670	3.67195e-13	3.3363e-11	2.13131e-11	25/27/1238/57007/51554/111/114/116/117/133/134/148/147/10939/183/185/9472/287/302/308/309/310/187/348/351/468/9474/57130/23400/79572/84239/344905/477/481/487/488/489/490/491/492/493/27032/9914/540/551/552/553/578/581/10134/596/623/624/664/666/83636/114897/719/728/27202/773/775/776/781/783/784/793/794/796/797/799/801/805/808/811/817/825/844/845/846/857/859/887/6346/6356/6357/6358/6359/6363/6366/63…	449
GO:0043161	BP	GO:0043161	proteasome-mediated ubiquitin-dependent protein catabolic process	412/16686	419/18670	4.00993e-13	3.59278e-11	2.29515e-11	116988/207/267/196394/64682/10393/51529/25906/119504/29882/29945/51433/51434/54467/55139/369/9870/25820/10425/25852/406/408/409/4287/92552/550/6790/9212/9529/7917/55212/10134/51283/329/8945/701/9184/819/857/863/57805/57003/891/899/23607/8881/991/8697/246184/996/997/983/1017/1050/55743/23274/9575/1191/150684/64326/51185/1452/122011/1453/1454/1499/8454/8453/8452/8451/8450/8065/1601/80344/79016/1642…	412
GO:0030072	BP	GO:0030072	peptide hormone secretion	250/16686	250/18670	5.18886e-13	4.58539e-11	2.92925e-11	65985/18/6833/130399/93/111/114/116/150/152/9255/55107/301/308/8862/402/23568/406/408/572/8938/640/353500/9024/388581/9854/773/775/776/777/9254/818/11132/9607/846/6352/4856/952/5127/1080/55636/1113/9575/57393/1268/1363/10815/594855/1374/1392/1393/1394/51167/8447/1803/1813/8655/1906/1908/1946/1956/375704/2029/56943/2044/283849/54097/131177/2864/2867/2865/2243/2244/2266/2281/3170/57818/51083/2641/2…	250
GO:0001701	BP	GO:0001701	in utero embryonic development	368/16686	373/18670	7.017e-13	6.11711e-11	3.90776e-11	86/90/91/94/100/102/9508/115/118/133/10566/207/8846/57679/154796/284/29123/320/321/338/367/398/405/9915/430/55723/23250/538/27077/598/10018/54880/57448/650/653/655/657/2186/675/55845/689/705/25912/26005/729/57662/824/841/149473/84660/83605/3491/891/57820/9133/1028/1045/1046/1050/1051/56853/55636/57680/50515/26097/9541/4435/80790/123920/4849/9318/8533/1376/1437/1499/9646/8452/8451/1603/1627/60625/…	368
GO:0001822	BP	GO:0001822	kidney development	277/16686	278/18670	7.36908e-13	6.33839e-11	4.04912e-11	38/1636/59/93/9510/170690/9370/183/185/186/54806/231/8854/139285/284/285/317/51107/282679/359/384/84159/403/445/7917/10409/581/596/10018/650/652/654/655/168667/56913/760/793/842/847/100133941/947/1028/1063/80184/9350/8837/4435/1285/1286/65250/9244/1499/56998/1512/3579/1592/56603/168002/8642/1634/1739/9231/28514/1948/1958/2028/4072/2043/2045/2138/8772/79633/2200/2246/2255/2247/2253/2260/2263/20116…	277
GO:0097485	BP	GO:0097485	neuron projection guidance	276/16686	277/18670	8.23073e-13	6.98638e-11	4.46306e-11	375790/214/3730/323/351/2909/9048/170302/474/10678/64919/627/655/658/659/91653/682/1002/1020/8851/1951/10752/1123/6900/152330/27255/1400/729920/1436/6387/7852/23191/26999/1600/1605/1630/1749/1796/9046/55715/55816/220164/1808/10570/56896/374946/644168/1826/57453/1855/1942/1943/1944/1945/1946/1947/1948/1949/1959/133418/55740/2041/284656/1969/2042/2043/2044/285220/2045/2046/2047/2048/2049/2050/2051/…	276
GO:0051186	BP	GO:0051186	cofactor metabolic process	440/16686	449/18670	8.64715e-13	7.24452e-11	4.62797e-11	51166/60496/10157/10058/4363/215/5826/31/32/38/84320/47/130013/641371/26027/134526/55856/10965/122970/641372/11332/10005/23597/23205/81616/80221/197322/2180/2181/2182/51703/23305/116285/123876/348158/6296/341392/54988/142827/84532/55902/127/125061/191/10768/23382/10327/231/57016/1645/1646/8644/1109/8574/207/210/211/212/10840/160428/7915/259/262/81693/51074/337/554235/471/93974/570/56898/23743/644…	440
GO:0006644	BP	GO:0006644	phospholipid metabolic process	422/16686	430/18670	8.9258e-13	7.38209e-11	4.71586e-11	26090/7920/171586/63874/51099/57406/43/51205/2181/221395/116986/55750/10554/10555/56894/56895/55326/84962/7915/246/248/55626/27329/335/336/337/116519/341/344/375/377/22863/472/660/10380/824/887/6363/6366/1236/930/975/10423/1040/8760/10390/1071/1103/1119/1120/56994/1133/1154/1201/2055/8904/8895/9362/27132/54675/1436/1457/1459/1460/80157/153090/1622/80821/23259/1606/8526/160851/1609/8525/79947/2284…	422
GO:0007411	BP	GO:0007411	axon guidance	275/16686	276/18670	9.19296e-13	7.50681e-11	4.79553e-11	375790/214/3730/323/351/2909/9048/170302/474/10678/64919/627/655/658/659/91653/682/1002/1020/8851/1951/10752/1123/6900/152330/27255/1400/729920/1436/6387/7852/23191/26999/1600/1605/1630/1749/1796/9046/55715/55816/220164/1808/56896/374946/644168/1826/57453/1855/1942/1943/1944/1945/1946/1947/1948/1949/1959/133418/55740/2041/284656/1969/2042/2043/2044/285220/2045/2046/2047/2048/2049/2050/2051/2064/2…	275
GO:0009314	BP	GO:0009314	response to radiation	439/16686	448/18670	9.50815e-13	7.66714e-11	4.89795e-11	15/24/64240/84142/79913/2515/10974/64782/181/23746/207/208/210/285/301/339/351/358/408/40/440/468/472/477/51761/545/9212/8704/29086/9577/23621/578/581/596/598/602/7439/8553/641/90427/221927/672/675/79184/84446/138162/57010/778/93589/801/79823/114769/836/842/847/867/57805/285331/885/6356/6354/595/1233/993/1020/1026/1032/1040/11190/10715/1111/11200/1141/1153/1196/9575/1259/1258/1281/64326/8533/1506…	439
GO:0032984	BP	GO:0032984	protein-containing complex disassembly	320/16686	323/18670	1.33075e-12	1.04971e-10	6.7058e-11	6059/88/118/119/120/154/139285/324/10297/327/9181/8289/196528/444/22863/54998/10677/8312/89927/664/91574/10241/157922/23271/57662/822/829/830/93661/832/55604/146206/857/126731/1072/1073/118487/400916/5119/57132/27243/25978/51652/51510/91782/10519/26586/9793/23332/23122/23274/1201/1452/1499/7818/54541/1659/2039/9829/11034/1855/1856/1857/8444/1984/56648/143244/57724/2059/26284/2107/2150/2258/10023/…	320
GO:0070646	BP	GO:0070646	protein modification by small protein removal	297/16686	299/18670	1.33431e-12	1.04971e-10	6.7058e-11	84142/23172/60/86/79913/93973/154/11047/324/367/409/171023/55252/4287/92552/6314/56970/29086/9577/8314/580/8678/329/330/672/79184/8900/890/9738/991/993/983/1080/63967/9318/8533/51138/10987/10980/50813/64708/10920/1540/1643/23586/51029/8665/56943/2033/100170841/2099/221937/3607/4303/2625/2873/3054/9146/3091/64135/8517/90865/54617/83444/125476/54891/283899/83737/9929/126119/2648/8850/221656/9817/68…	297
GO:0018209	BP	GO:0018209	peptidyl-serine modification	319/16686	322/18670	1.47833e-12	1.13532e-10	7.25272e-11	10142/207/208/10000/284/351/369/408/409/472/493/545/6790/9212/6795/551/8312/9530/578/581/8412/596/624/633/673/9024/51719/799/8536/815/817/814/65981/857/891/960/8317/983/1017/1020/8851/11200/1147/1195/63967/154043/9125/1389/1440/1452/122011/1453/1454/53944/1455/1456/1457/1459/9201/166614/85443/1634/54541/1609/22943/1756/1760/2039/85440/1812/1859/9149/8445/8444/8798/133584/1956/9451/1981/2056/2074/…	319
GO:0060562	BP	GO:0060562	epithelial tube morphogenesis	319/16686	322/18670	1.47833e-12	1.13532e-10	7.25272e-11	25/90/94/81792/170690/133/183/186/54806/239/8092/317/367/374/2909/8289/200894/585/129880/55212/8915/596/650/652/653/655/8945/26005/836/846/859/57545/388389/55036/6356/83605/9620/80184/1072/4435/23242/1282/1435/1436/1460/115908/1499/56998/1512/1522/3627/3579/7852/1605/8642/780/10522/10395/1739/9231/28514/54567/123872/1855/1856/1857/1906/1909/1948/1950/2022/1969/2043/2045/2099/80004/2119/2138/79633…	319
GO:0001101	BP	GO:0001101	response to acid chemical	339/16686	343/18670	1.70496e-12	1.29397e-10	8.26617e-11	65985/15/19/5244/1244/27/31/340485/2180/112/9370/22850/9131/10270/231/1645/1646/8644/1109/207/210/8854/57463/338/358/359/360/383/429/440/445/171023/1386/10533/472/493/538/552/572/10458/590/53335/598/654/1620/57795/339479/824/836/652968/729438/352954/847/6363/6366/1490/891/1236/948/952/928/1019/1027/1032/1036/1051/1072/1147/9076/1196/1307/80781/1277/1278/1281/1282/1290/1291/64506/22849/80315/1373/…	339
GO:0006402	BP	GO:0006402	mRNA catabolic process	359/16686	364/18670	1.74355e-12	1.30786e-10	8.35495e-11	26523/27161/192669/192670/207/54890/90806/8125/328/339/472/8313/66037/7832/59284/23589/22794/1153/23019/25904/55571/4849/4850/57472/246175/29883/9337/9125/22849/27254/7812/9811/1617/57055/57054/57135/1618/55802/196513/167227/28960/1655/1656/9704/170506/1660/22894/129563/373863/1797/1869/80153/23644/3646/9775/1981/1994/2081/2107/51013/5394/23404/51010/54512/56915/118460/23016/11340/5393/79675/7907…	359
GO:0006650	BP	GO:0006650	glycerophospholipid metabolic process	316/16686	319/18670	2.02634e-12	1.50252e-10	9.59845e-11	26090/7920/171586/63874/51099/57406/43/51205/2181/116986/55750/10554/10555/56894/56895/55326/84962/7915/246/248/335/336/337/116519/341/375/377/472/660/10380/824/10423/1040/8760/10390/1071/1103/1119/1120/56994/1133/1154/8904/8895/9362/27132/54675/1436/1457/1459/1460/80157/1622/80821/23259/1606/160851/1609/8525/8813/8818/54344/23167/22979/5168/133121/55500/55224/64850/2170/2171/84668/285172/84188/2…	316
GO:0048511	BP	GO:0048511	rhythmic process	293/16686	295/18670	2.05194e-12	1.50421e-10	9.60925e-11	15/100/9510/107/9370/23394/134/135/174/181/191/196/268/406/56938/408/409/445/468/22809/10533/220202/558/8553/79365/658/114781/8945/9607/835/836/112464/11335/57805/983/1019/1020/8851/1141/148523/85457/1364/9575/1374/1385/1387/1390/1392/23373/1406/1407/1408/1437/1453/1454/1457/8451/1628/1642/1644/1655/1660/10059/1813/1814/1815/51514/1859/1956/1958/1959/1960/55068/10495/2033/2069/2099/2113/2146/2155…	293
GO:0031331	BP	GO:0031331	positive regulation of cellular catabolic process	357/16686	362/18670	2.1334e-12	1.54636e-10	9.87849e-11	13/215/225/51099/101/8754/150/154/27161/207/208/55626/139285/54467/337/116519/344/348/351/25820/10425/405/9474/10533/472/93974/4287/6790/8312/572/9532/9531/7917/581/55212/10134/10018/8678/664/665/7832/203228/10241/10645/857/859/863/28952/975/11140/1050/55743/23274/1191/23019/246175/29883/9337/64326/22849/1374/1452/122011/1453/1454/1075/1601/153090/51339/1612/1634/79016/65992/55070/207063/170506/2…	357
GO:0016569	BP	GO:0016569	covalent chromatin modification	463/16686	474/18670	2.40583e-12	1.72444e-10	1.10162e-10	86/51412/57379/10270/26993/322/339/5926/51742/408/55870/9070/171023/1386/55729/9474/472/546/92552/6314/56970/6790/9212/6795/26053/8314/11177/9031/11176/604/54880/57673/648/672/675/79184/23774/23476/29117/10902/25855/84312/7862/27154/221477/817/10498/57332/890/891/79577/983/1017/1020/1025/9085/253175/9426/203611/1105/26038/1111/26097/9575/55352/51200/1387/200186/1487/10664/140690/1499/9646/8450/30…	463
GO:0046777	BP	GO:0046777	protein autophosphorylation	235/16686	235/18670	2.86505e-12	2.03104e-10	1.29748e-10	22848/25/27/1636/91/9370/207/238/472/23400/545/6790/9212/613/640/660/695/790/801/805/808/815/816/817/814/10645/857/51755/1020/6792/11200/11261/1195/1196/1198/57396/1436/1445/1455/1612/23604/1613/780/4921/1859/9149/29904/1956/27102/5610/9451/440275/1965/2022/5167/2041/2043/2045/2046/2047/2049/2050/2064/2066/2081/54206/2241/2242/2260/2263/2261/2264/2268/2321/2322/2324/2444/2534/2675/10457/26585/601…	235
GO:0042445	BP	GO:0042445	hormone metabolic process	233/16686	233/18670	3.59771e-12	2.5227e-10	1.61156e-10	15/30/1636/59272/43/124/125/126/127/130/131/133/174/231/57016/441282/1645/1646/8644/1109/6718/216/8854/220/64577/223/84909/335/405/438/476/10159/158835/25825/53630/83875/650/653/654/8912/1066/1081/1082/1103/64377/83539/1181/1215/8292/1312/10699/1359/1363/10404/1381/1382/1392/1428/1511/1522/1583/1584/1585/1586/1588/1543/1544/1545/1589/1592/56603/340665/1593/1594/339761/1562/1558/1559/1565/120227/2…	233
GO:0072511	BP	GO:0072511	divalent inorganic cation transport	474/16686	486/18670	3.91925e-12	2.71861e-10	1.73671e-10	1244/25/117/135/148/150/10939/183/79026/9472/287/196527/302/308/309/187/409/41/9474/477/481/487/488/489/490/491/492/493/27032/9914/538/540/578/581/596/623/7439/168620/274/54836/57685/773/774/775/776/777/778/8913/8912/8911/779/781/9254/55799/93589/782/783/784/785/786/10369/10368/27092/27091/59285/59284/59283/799/10203/255022/801/805/808/815/816/817/818/825/8573/844/845/846/117144/117155/347732/378…	474
GO:0034504	BP	GO:0034504	protein localization to nucleus	261/16686	262/18670	4.3133e-12	2.96012e-10	1.891e-10	10347/137735/183/186/207/284/347/26060/55198/402/23568/406/9531/54971/580/585/602/652/655/705/9478/811/29775/868/10576/7203/10575/22948/908/10574/10694/23607/948/999/983/1020/80279/1026/400916/11261/63928/51208/255919/1277/1434/23399/9201/166614/85443/1736/55929/10049/1812/151636/1855/1894/84455/9451/2147/152877/9679/51307/26272/55612/2254/201163/2316/2534/2634/2646/2737/84662/2752/2932/51512/305…	261
GO:0016042	BP	GO:0016042	lipid catabolic process	329/16686	333/18670	4.76241e-12	3.23393e-10	2.06591e-10	13/215/225/5825/84696/26090/7920/11057/171586/63874/51099/57406/30/10449/32/80724/84129/33/34/35/37/38/39/91452/125981/340485/55331/10005/51/8309/8310/55289/9370/134/150/84830/51390/57016/8644/6718/207/208/224/23600/27329/313/335/336/337/116519/338/341/344/345/348/427/56624/653308/374569/549/53630/83875/56898/26580/1019/1056/1066/23491/283848/221223/1149/1208/340204/389383/1268/1373/1374/1375/126…	329
GO:0032386	BP	GO:0032386	regulation of intracellular transport	364/16686	370/18670	7.19306e-12	4.78376e-10	3.05598e-10	8086/20/22885/88/30817/9370/136/186/26993/208/284/288/10541/302/347/375/392/9912/10425/64801/9776/23400/487/93974/134145/26229/572/9531/9530/8314/580/27113/10134/54828/596/637/652/665/118426/9024/11149/57102/9847/9478/784/8536/11132/841/11314/948/975/8832/999/1020/8851/57214/22994/80184/51652/11261/63928/1128/10519/254263/11052/1394/1409/1410/1459/51496/1601/51009/91319/1660/55929/2039/23317/5127…	364
GO:0032535	BP	GO:0032535	regulation of cellular component size	364/16686	370/18670	7.19306e-12	4.78376e-10	3.05598e-10	10152/54942/25/88/10097/10096/57180/653857/118/119/120/23394/207/84335/10000/246/57679/29882/196527/310/55435/1173/348/358/361/375/382/10565/93663/79822/2909/393/343578/10552/10095/10109/10094/10093/10092/81873/348110/23400/538/10677/9530/10458/55971/80115/343472/585/627/274/659/55845/643338/822/829/830/93661/832/55604/146206/859/6356/6366/6369/10344/1236/11135/10435/10602/23580/148170/1002/54825…	364
GO:0070838	BP	GO:0070838	divalent metal ion transport	467/16686	479/18670	7.36662e-12	4.84919e-10	3.09778e-10	25/117/135/148/150/10939/183/79026/9472/287/196527/302/308/309/187/409/41/9474/477/481/487/488/489/490/491/492/493/27032/9914/578/581/596/623/7439/168620/274/54836/57685/773/774/775/776/777/778/8913/8912/8911/779/781/9254/55799/93589/782/783/784/785/786/10369/10368/27092/27091/59285/59284/59283/799/10203/255022/801/805/808/815/816/817/818/825/8573/844/845/846/117144/117155/347732/378807/857/859/2…	467
GO:0016579	BP	GO:0016579	protein deubiquitination	281/16686	283/18670	7.44201e-12	4.84933e-10	3.09787e-10	84142/23172/60/86/79913/93973/154/11047/324/367/409/171023/55252/4287/92552/6314/56970/29086/9577/8314/580/8678/329/330/672/79184/8900/890/9738/991/993/983/1080/63967/10987/1540/1643/23586/51029/8665/56943/2033/100170841/2099/221937/3607/4303/2625/3054/9146/3091/64135/8517/90865/54617/83444/125476/54891/283899/83737/9929/126119/2648/8850/221656/9817/6885/55777/114785/10445/4193/4194/55793/54629/8…	281
GO:0007611	BP	GO:0007611	learning or memory	255/16686	256/18670	8.35628e-12	5.33726e-10	3.40957e-10	8086/10347/10097/2515/107/109/114/577/266977/23394/2334/177/183/267/348/351/23237/378/41/84896/477/10396/6310/342371/567/8704/590/627/80823/1620/84446/114781/7832/10882/793/814/836/885/6356/1020/1051/1139/1141/23152/7122/1201/2055/1268/6900/26047/1312/22849/1385/1392/1393/1394/23373/1497/23316/1524/1621/140947/23259/10522/9162/22943/1742/8701/1812/1813/1814/1816/1956/1959/440275/9775/1979/2019/20…	255
GO:0090596	BP	GO:0090596	sensory organ morphogenesis	255/16686	256/18670	8.35628e-12	5.33726e-10	3.40957e-10	10152/29/23287/54806/220/362/8289/84100/474/525/51761/578/581/585/8412/596/613/652/655/113246/57010/793/285331/50937/9620/80184/55636/57053/55584/7401/1270/1301/1280/1289/1290/1295/1296/23418/1419/115908/1499/56603/140947/1735/28514/1749/1750/1826/1855/1856/1906/2202/1969/2047/2048/2138/356/2195/2200/2201/2255/2253/2254/2260/2263/24147/2301/2295/2299/668/121643/10818/2487/25794/2535/7976/7855/832…	255
GO:0030216	BP	GO:0030216	keratinocyte differentiation	302/16686	305/18670	8.78906e-12	5.55865e-10	3.551e-10	26154/125981/8754/8644/247/301/360/427/64919/613/100129271/823/826/23581/836/865/135228/1001/1041/63036/204219/25932/84518/1475/1513/1514/1515/56603/1594/1775/1823/1824/1825/1828/1829/1830/147409/1832/1969/2069/54206/2125/23086/2312/2317/2355/2296/8456/5045/29841/79977/3204/388697/80173/50604/27152/3664/3713/182/3728/23254/126695/43849/26085/43847/25818/3848/3858/3859/3860/3861/3866/3868/3872/387…	302
GO:0031503	BP	GO:0031503	protein-containing complex localization	279/16686	281/18670	9.22071e-12	5.77503e-10	3.68923e-10	8086/6059/102/53616/3267/26993/54890/10189/56899/163/8943/23237/9912/403/472/545/166379/332/160419/10369/10368/27092/27091/59284/59283/50632/22794/51362/201134/22994/55722/26097/22883/23059/254263/10815/29894/53981/51692/10898/1605/1627/55308/11269/29118/10212/7919/9785/1739/1740/1741/1742/1759/1785/26052/1814/1815/79659/51626/8655/140735/83658/83657/1948/9775/1977/1984/3692/56943/2060/55763/1133…	279
GO:0043547	BP	GO:0043547	positive regulation of GTPase activity	397/16686	405/18670	9.76519e-12	6.05723e-10	3.86951e-10	29/9744/23527/116983/11033/55803/116/577/141/153/4301/116987/116986/116988/119016/729092/414189/642517/3267/3268/375790/208/216/57679/259173/84079/10297/116985/116984/64411/55738/84364/26286/10565/392/79658/9824/94134/55843/55114/93663/84986/57569/57584/58504/57636/83478/9938/23092/201176/79822/9411/257106/57514/9743/115703/2909/158763/80728/393/343578/143872/9912/394/395/23779/64333/396/397/398/…	397
GO:0016570	BP	GO:0016570	histone modification	443/16686	454/18670	1.49274e-11	9.17111e-10	5.85872e-10	86/51412/10270/26993/322/5926/51742/408/55870/9070/171023/1386/9474/472/546/92552/6314/56970/6790/9212/6795/26053/8314/11177/9031/11176/604/54880/57673/648/672/675/79184/23774/23476/29117/10902/25855/84312/7862/27154/221477/817/10498/57332/890/891/79577/983/1017/1020/1025/9085/253175/9426/203611/26038/1111/26097/9575/55352/51200/1387/200186/1487/10664/140690/1499/9646/8450/30827/9730/1642/1643/55…	443
GO:0043434	BP	GO:0043434	response to peptide hormone	426/16686	436/18670	1.57069e-11	9.55899e-10	6.10651e-10	15/1244/88/130399/107/108/109/196883/111/112/113/114/115/9370/51094/133/181/183/185/186/57085/10768/197/207/208/301/308/1176/324/328/339/26060/55198/353/374/383/57492/445/490/537/535/23545/50617/533/527/9114/245972/8992/155066/523/525/526/528/245973/51382/529/90423/9296/9550/534/127124/51606/10458/55971/9564/632/655/83990/682/694/7832/388581/9847/760/27101/790/815/11132/847/857/858/1490/890/896/9…	426
GO:0018105	BP	GO:0018105	peptidyl-serine phosphorylation	296/16686	299/18670	1.6447e-11	9.91583e-10	6.33447e-10	10142/207/208/10000/284/351/369/408/409/472/493/545/6790/9212/6795/551/8312/9530/578/581/8412/596/624/673/9024/51719/799/8536/815/817/814/65981/857/891/960/8317/983/1017/1020/8851/11200/1147/1195/63967/154043/9125/1389/1440/1452/122011/1453/1454/53944/1455/1456/1457/1459/9201/166614/85443/54541/1609/22943/1756/1760/2039/85440/1812/1859/9149/8445/8444/8798/1956/9451/1981/2056/2074/2081/96459/57600…	296
GO:0043583	BP	GO:0043583	ear development	219/16686	219/18670	1.76995e-11	1.05722e-09	6.75374e-10	29/102/84059/54806/220/10541/9474/474/525/51761/5205/596/10018/613/650/652/653/168667/713/114902/793/83605/890/64072/1027/1050/1052/9620/80184/55636/57053/55584/7401/1301/1280/115908/9547/54360/140947/8642/780/28514/1749/1750/1855/1856/1889/1906/2043/2048/54845/2103/2138/79633/2255/26281/2253/2254/2260/2263/2299/341640/2487/2535/7976/8323/2558/2561/2562/2624/2625/2637/2706/10804/2736/2737/57822/3…	219
GO:0098742	BP	GO:0098742	cell-cell adhesion via plasma-membrane adhesion molecules	271/16686	273/18670	2.17033e-11	1.28448e-09	8.20556e-10	90/22859/23284/9370/84962/214/57463/347902/386724/306/335/421/27032/650/682/23705/57863/869/8763/57126/30835/923/8832/999/1008/1009/1010/1012/1013/1014/1015/1016/28513/1000/28316/64405/64072/64403/60437/1001/1002/1003/1004/1005/1006/1007/92211/54825/222256/389118/53841/634/1048/4680/1088/9620/1952/1951/9076/9071/5010/9069/23562/24146/10686/26285/51208/149461/9075/49861/53842/137075/1365/1364/7122…	271
GO:0046474	BP	GO:0046474	glycerophospholipid biosynthetic process	217/16686	217/18670	2.22209e-11	1.30316e-09	8.32488e-10	171586/51099/43/51205/2181/116986/55750/10554/10555/56894/56895/55326/84962/246/248/335/336/375/377/472/660/824/10423/1040/8760/10390/1103/1119/1120/56994/8904/8895/9362/27132/54675/1457/1459/1460/80157/80821/23259/1606/1609/8525/8813/8818/54344/55500/55224/64850/2170/2171/84188/2247/9896/2358/8443/8733/57678/150763/84803/137964/2819/23171/27440/3356/3357/3358/3612/3631/8821/3635/56623/22876/2712…	217
GO:0016236	BP	GO:0016236	macroautophagy	292/16686	295/18670	2.49564e-11	1.4504e-09	9.26547e-10	154/207/55626/83734/60673/9140/9776/22863/55054/89849/23130/55102/64422/115201/23192/9474/10533/79065/285973/23400/535/23545/533/527/9114/245972/8992/155066/523/525/526/528/245973/51382/529/90423/9550/534/51606/9531/8678/441925/664/665/203228/10241/823/826/836/11140/1020/8851/27243/25978/51652/29082/128866/92421/79643/23274/1201/1457/1459/1460/1634/8655/140735/9538/83460/57724/7957/2081/55763/604…	292
GO:0006836	BP	GO:0006836	neurotransmitter transport	268/16686	270/18670	2.99028e-11	1.7071e-09	1.09054e-09	18/100/107/116/135/136/148/320/321/8862/358/23204/10550/41/477/488/23621/8938/26258/84446/695/774/776/783/8618/93664/808/815/8573/1020/1103/1129/1136/1137/1138/8973/1141/1142/1143/2055/1268/10815/10814/594855/339302/1392/1437/10675/1488/1644/9162/80331/10059/8448/8447/1812/1813/1814/1815/84062/1855/1906/26059/84961/2207/10211/2332/2555/55879/2571/2572/2668/10755/28964/2752/2852/2824/2901/116443/2…	268
GO:0007548	BP	GO:0007548	sex differentiation	268/16686	270/18670	2.99028e-11	1.7071e-09	1.09054e-09	91/92/8751/9510/116/117/9289/174/192670/8644/268/269/283/367/5926/51742/84159/408/409/51665/259266/472/546/558/578/10409/581/596/598/10018/599/638/9210/653/654/657/658/666/675/83990/835/836/867/84733/101927581/595/8999/1051/2491/55636/10370/9125/1271/1299/1399/7812/1495/1499/1515/1586/1588/1602/117154/140947/1718/50846/11144/1761/58524/63951/63946/131118/8892/8890/8893/8894/2067/2069/2099/2175/21…	268
GO:0050863	BP	GO:0050863	regulation of T cell activation	310/16686	314/18670	3.3148e-11	1.87577e-09	1.19829e-09	25/100/101/135/177/199/207/301/8546/8943/383/384/572/8915/604/652/151888/10385/814/84433/836/857/865/283234/6363/6347/6366/6352/729230/1236/11126/912/914/30835/100133941/939/29126/80381/940/11314/916/920/959/4179/961/921/1604/923/970/972/941/975/9308/942/998/634/1051/115004/1178/339390/160365/1209/11151/1378/1445/1493/1499/1540/56603/1739/9231/9093/81704/1803/29102/1840/11221/56940/1845/10148/194…	310
GO:0015849	BP	GO:0015849	organic acid transport	328/16686	333/18670	3.89972e-11	2.16871e-09	1.38543e-09	18/8647/5244/4363/1244/8714/10257/215/5825/31/32/1636/59272/2180/2181/2182/134/135/183/186/189/1645/1109/207/208/301/320/348/366/383/23204/10550/477/522/5205/551/552/624/846/885/948/634/1201/2055/10815/1374/1375/126129/1376/54677/1497/1579/8529/1813/1814/1815/1906/133418/151176/2168/2170/2167/2348/2350/2352/10755/2744/27165/2806/2912/2917/11255/3553/8660/3766/8564/3933/286256/3952/4036/56262/8423…	328
GO:0032147	BP	GO:0032147	activation of protein kinase activity	328/16686	333/18670	3.89972e-11	2.16871e-09	1.38543e-09	25/93/8754/107/108/109/196883/111/112/113/114/115/23394/134/136/150/151/152/154/183/207/238/283/284/51378/408/9776/60370/8312/79444/650/652/79866/114898/727/728/51719/796/29775/79092/9607/55704/6363/6352/11314/959/972/975/983/8851/1116/1136/1139/63967/10920/1398/1399/1464/284340/7852/153090/1616/80174/28988/1609/1739/1813/1815/142679/1847/1848/1849/1852/284254/1894/1946/1950/1956/5610/2013/255324…	328
GO:0046942	BP	GO:0046942	carboxylic acid transport	326/16686	331/18670	4.75801e-11	2.62341e-09	1.6759e-09	18/8647/5244/4363/1244/8714/10257/215/5825/31/32/1636/59272/2180/2181/2182/134/135/183/186/189/1645/1109/207/208/301/320/348/366/383/23204/10550/477/522/5205/551/552/624/846/885/948/634/1201/2055/10815/1374/1375/126129/1376/54677/1497/1579/8529/1813/1814/1815/1906/133418/151176/2168/2170/2167/2348/2350/2352/10755/2744/27165/2806/2912/2917/11255/3553/8660/3766/8564/3933/286256/3952/4036/56262/8423…	326
GO:0007163	BP	GO:0007163	establishment or maintenance of cell polarity	210/16686	210/18670	4.92585e-11	2.69294e-09	1.72031e-09	81569/10121/10120/10097/10096/115701/154796/154810/51421/286/358/378/382/10565/2909/9826/9181/10092/54828/56647/84446/9024/57662/10487/10486/146206/6363/6366/6351/1236/917/998/9578/1003/55755/1045/1058/1072/9793/23332/23122/25932/23418/286204/1398/1399/1495/56603/9267/9265/1639/1739/1740/1741/9231/1794/85440/81704/667/6993/2047/55914/23625/2195/85302/55612/9638/2255/2258/2319/2294/2302/55691/2315…	210
GO:0050769	BP	GO:0050769	positive regulation of neurogenesis	461/16686	474/18670	5.10046e-11	2.76496e-09	1.76632e-09	27/10097/116/23394/151/152/183/238/389658/285016/57463/29882/27063/84079/160/322/348/375/2909/396/9181/411/429/443/259266/466/474/51761/10677/10458/596/604/627/221336/80823/274/650/652/653/654/655/659/1620/57795/339479/54149/59284/8536/57118/816/4076/65981/9139/6348/729230/1002/51265/6792/50937/8837/140578/23529/1268/1270/1272/23242/22849/8904/57699/9362/151835/1382/64764/1399/23373/1406/1435/145…	461
GO:0046578	BP	GO:0046578	regulation of Ras protein signal transduction	237/16686	238/18670	6.04815e-11	3.25138e-09	2.07706e-09	19/25/27/29/137735/9289/148/11214/57679/335/345/348/382/55738/10565/10564/57221/2909/143872/9912/396/397/9138/9639/55160/9826/23365/22899/27237/9828/23370/128272/9181/115557/26084/64283/50650/100271715/389337/54848/84904/50649/55701/7984/9459/8874/23229/408/26053/604/613/199731/347273/867/202243/56882/56990/1281/1398/1399/1435/8452/9267/9266/9265/27128/153090/57706/9909/9162/10395/1785/23268/6993…	237
GO:0090276	BP	GO:0090276	regulation of peptide hormone secretion	208/16686	208/18670	6.18348e-11	3.27892e-09	2.09465e-09	65985/18/6833/130399/111/114/116/150/152/9255/55107/308/8862/402/23568/406/408/572/8938/640/353500/9024/388581/9854/773/775/776/777/9254/11132/9607/846/6352/4856/952/5127/1080/55636/1113/9575/57393/1268/1374/1392/1393/8447/1803/1813/8655/1946/1956/375704/2029/56943/2044/131177/2864/2867/2865/2243/2244/2266/2281/3170/57818/2641/2645/2691/2692/51738/2693/2695/2696/2697/2740/2746/2752/2852/2822/2850…	208
GO:0009101	BP	GO:0009101	glycoprotein biosynthetic process	342/16686	348/18670	6.20103e-11	3.27892e-09	2.09465e-09	53947/51146/26574/10347/28/176/340485/10005/27161/56052/84920/144245/440138/79087/79868/199857/200810/644974/85365/10195/29880/29929/79053/79796/10565/432/433/538/8706/148789/8708/8707/8705/10317/126792/27087/135152/26229/145173/100288842/10678/10331/79369/84002/192134/93010/374907/84752/124872/2683/8704/8703/8702/9334/9331/11285/11041/25825/63827/596/633/658/659/56913/29071/728819/124583/6363/63…	342
GO:0018212	BP	GO:0018212	peptidyl-tyrosine modification	359/16686	366/18670	6.82095e-11	3.57739e-09	2.28532e-09	10006/10152/25/27/1636/90/6868/9370/23394/134/148/150/84632/183/238/389658/285016/284/51378/351/374/9181/23568/409/558/55024/9031/627/640/654/660/683/695/199731/10645/57091/857/867/868/23624/885/6352/100133941/11314/948/916/920/958/960/972/941/975/79643/23529/1195/1196/1198/57396/29883/1270/1272/9244/1436/1437/1440/1442/1443/1444/1445/1464/1489/780/4921/1609/1741/1742/2039/1795/285489/25778/56940…	359
GO:0030073	BP	GO:0030073	insulin secretion	207/16686	207/18670	6.92794e-11	3.60421e-09	2.30245e-09	65985/18/6833/130399/93/111/114/116/150/152/55107/301/402/23568/406/408/572/8938/640/353500/9024/388581/9854/773/775/776/777/9254/818/11132/9607/846/6352/4856/952/5127/1080/1113/9575/57393/1268/10815/594855/1374/1392/51167/8447/1803/1813/8655/1946/375704/2029/56943/2044/54097/131177/2864/2281/3170/57818/51083/2641/2645/51738/2693/2695/2696/2697/2740/2746/2752/2852/2822/139760/2850/3033/3091/3156/…	207
GO:0044782	BP	GO:0044782	cilium organization	376/16686	384/18670	7.09992e-11	3.66412e-09	2.34073e-09	10257/3983/22885/10121/10097/10096/170690/54806/8852/10142/7840/2909/392509/200894/403/84100/55130/80210/50807/79969/64422/9474/23300/9114/51382/25814/10677/27077/80776/92482/80127/582/79738/166379/583/585/129880/55212/27241/26005/90355/375307/25776/57545/388389/29070/93233/152206/115948/79140/55036/160762/85478/285331/55704/10309/9738/8556/8555/168448/983/8558/55755/8814/6792/1951/55835/153241/5…	376
GO:0021700	BP	GO:0021700	developmental maturation	281/16686	284/18670	7.83024e-11	4.00896e-09	2.56102e-09	11057/94/577/22859/375790/8854/29882/283/55908/26057/84079/23294/196527/164/8907/8943/351/372/22899/429/6790/558/9334/9331/8938/63827/53335/596/631/8419/168620/388552/63915/26258/650/675/100131137/695/712/10882/718/26256/816/117155/347732/378807/257062/25858/865/645811/6363/6366/891/1235/967/991/994/1001/1003/8851/8941/1026/1028/1050/51286/1080/1182/64581/1203/22883/6900/26047/1499/6376/1524/1530…	281
GO:0002831	BP	GO:0002831	regulation of response to biotic stimulus	391/16686	400/18670	8.50263e-11	4.30941e-09	2.75296e-09	2/6059/730249/101/103/9447/26057/164/200316/60489/348/26060/55198/383/384/409/8915/329/330/654/8945/708/58509/23705/84433/114769/22900/64170/6352/11126/4064/912/30835/10666/29126/948/1604/10225/11140/634/115004/1147/10462/387837/50856/170482/338339/26253/93978/29883/1690/1378/1387/1398/56253/8454/6376/6372/1535/149095/23586/55601/245928/79132/1660/1813/151636/11221/440275/255520/2033/51752/2074/2…	391
GO:0016050	BP	GO:0016050	vesicle organization	320/16686	325/18670	8.63131e-11	4.30941e-09	2.75296e-09	19/84519/3267/208/64400/57679/259173/51479/84079/23243/301/302/653145/728113/164/8907/1173/8546/8943/282679/374/375/84364/26286/10564/434/8938/596/10282/2647/282991/388552/55330/63915/26258/9847/811/857/858/64753/23607/947/966/5119/57132/27243/25978/51652/29082/128866/92421/51510/79643/91782/1182/57393/10175/254263/149111/1294/11151/23603/79363/10815/10814/594855/1385/1453/1075/1522/8452/1742/233…	320
GO:0008654	BP	GO:0008654	phospholipid biosynthetic process	258/16686	260/18670	8.68429e-11	4.30941e-09	2.75296e-09	171586/51099/43/51205/2181/221395/116986/55750/10554/10555/56894/56895/55326/84962/246/248/335/336/375/377/472/660/824/10423/1040/8760/10390/1103/1119/1120/56994/8904/8895/9362/27132/54675/1457/1459/1460/80157/80821/23259/1606/8526/1609/8525/79947/22845/57171/1798/8813/8818/54344/55500/55224/64850/2170/2171/3992/84188/2224/2247/9896/161247/128486/2358/9453/8443/8733/57678/150763/84803/137964/2819…	258
GO:0072659	BP	GO:0072659	protein localization to plasma membrane	258/16686	260/18670	8.68429e-11	4.30941e-09	2.75296e-09	26154/2181/60/88/9370/4301/10551/9495/207/208/81693/286/287/288/122416/312/302/1173/26060/367/382/10139/9912/27237/84100/481/483/9914/9530/582/583/598/8548/682/80262/9847/783/784/859/975/999/1000/1020/10519/23122/25999/1213/245812/163882/92359/1445/8048/1601/8642/55667/1739/57628/1804/23167/22979/1956/30846/30845/2013/23136/1969/2042/2048/10640/7430/50848/84668/285172/2207/115548/2258/2316/10211/…	258
GO:0042391	BP	GO:0042391	regulation of membrane potential	423/16686	434/18670	9.04763e-11	4.43854e-09	2.83545e-09	18/340273/215/25/88/116/134/135/148/153/154/9472/10142/207/208/239/287/288/351/10550/409/41/40/476/477/478/480/481/482/483/488/93974/572/10458/578/581/596/598/83875/54831/637/274/664/665/666/11149/773/774/775/776/777/8913/8912/8911/781/783/784/785/10369/27092/817/845/857/859/869/885/8838/948/1020/56853/1080/400916/89832/1128/1134/57053/1135/1136/1137/1138/8973/1139/55584/1140/1141/1142/1143/1144/…	423
GO:0018108	BP	GO:0018108	peptidyl-tyrosine phosphorylation	356/16686	363/18670	9.08212e-11	4.43854e-09	2.83545e-09	10006/10152/25/27/1636/90/6868/9370/23394/134/148/150/84632/183/238/389658/285016/284/51378/351/374/9181/23568/409/558/55024/9031/627/640/654/660/683/695/199731/10645/57091/857/867/868/23624/885/6352/100133941/11314/948/916/920/958/960/972/941/975/79643/23529/1195/1196/1198/57396/29883/1270/1272/9244/1436/1437/1440/1442/1443/1444/1445/1464/1489/780/4921/1609/1741/1742/2039/1795/285489/25778/56940…	356
GO:0034765	BP	GO:0034765	regulation of ion transmembrane transport	469/16686	483/18670	9.66324e-11	4.68704e-09	2.99419e-09	5243/25/88/81/150/154/183/10768/79026/9472/10142/207/208/144245/57463/287/288/196527/338440/306/187/351/23237/375/23204/10550/40/9474/477/481/482/483/487/493/538/134145/581/623/274/51297/51719/773/774/775/776/777/778/8913/8912/8911/779/781/9254/55799/93589/782/783/784/785/786/10369/10368/27092/27091/59285/59284/59283/799/255022/801/805/808/817/823/825/844/845/117144/117155/347732/378807/857/859/2…	469
GO:0016358	BP	GO:0016358	dendrite development	232/16686	233/18670	1.04675e-10	5.03923e-09	3.21918e-09	10006/10152/54942/2182/10097/102/577/238/29882/84079/348/351/23237/375/378/382/115703/9912/57492/50807/10458/585/53335/80823/653/655/22903/54149/8536/57118/815/816/23271/4076/65981/10498/916/991/998/1020/8851/51265/6792/1952/1072/1136/1139/1141/23242/22849/1398/1399/23373/114788/1496/1501/9820/1523/23316/23191/1600/153090/1627/28988/1630/51473/9201/170506/27185/1742/9231/10059/26052/55619/1826/84…	232
GO:0001819	BP	GO:0001819	positive regulation of cytokine production	451/16686	464/18670	1.21962e-10	5.80105e-09	3.70585e-09	25/6868/101/116/9370/136/150/84632/177/10554/10555/183/186/199/9447/9590/55122/247/26057/301/336/351/26060/10564/9181/405/1386/468/10159/566/567/8915/602/329/330/672/708/114899/114900/718/719/727/728/23705/84433/22900/64170/834/841/147372/283234/6346/6363/6348/140706/729230/1236/929/11126/914/4345/10666/51744/29126/80381/940/947/948/916/920/958/959/4179/965/923/972/941/975/9308/942/125931/1051/10…	451
GO:0051701	BP	GO:0051701	interaction with host	202/16686	202/18670	1.22298e-10	5.80105e-09	3.70585e-09	59272/10189/290/325/9474/10533/558/572/598/10018/841/857/858/867/79872/1234/30835/920/4179/1604/972/941/975/942/999/222256/983/27243/25978/51652/128866/92421/9076/9074/9080/339390/10332/23601/10898/1378/1380/1499/1500/1508/1525/3576/7852/1605/1642/7919/1667/728358/1803/6993/1948/1949/1956/5610/440275/1969/2060/55770/23265/50848/2219/8547/2519/2597/2621/2838/2885/156/2934/2993/26762/28996/222537/3…	202
GO:0006470	BP	GO:0006470	protein dephosphorylation	316/16686	321/18670	1.28252e-10	6.03907e-09	3.8579e-09	52/93650/134/186/23141/10776/26229/596/91272/259282/284257/8945/23523/801/805/808/818/23261/11314/945/8556/8555/168448/993/994/995/157313/1003/1033/255919/55313/1408/23399/9150/58190/10106/10217/51496/55917/54205/27071/10395/1739/9787/1760/9829/1813/338599/1843/11221/8446/11266/51207/11072/128853/80824/150290/142679/1844/63904/56940/54935/78986/92235/285193/1845/1846/1847/1848/1849/1850/1852/5610…	316
GO:0071496	BP	GO:0071496	cellular response to external stimulus	333/16686	339/18670	1.48588e-10	6.94595e-09	4.43724e-09	23394/136/183/199/9131/8644/207/213/55626/57463/27063/26/358/359/360/2909/432/440/467/468/22863/9474/10533/476/477/490/552/558/572/9531/10458/578/8915/53335/596/8678/441925/632/168620/654/659/154743/664/83990/144577/784/93664/9607/834/835/838/841/9994/846/652968/729438/352954/867/875/958/968/1026/1030/1111/10518/23274/1265/1277/1312/80315/8738/1515/1535/1536/1591/1594/1605/1611/92196/79077/9681/2…	333
GO:0010498	BP	GO:0010498	proteasomal protein catabolic process	463/16686	477/18670	1.61631e-10	7.50129e-09	4.79201e-09	116988/207/210/267/196394/64682/10393/51529/25906/119504/29882/29945/51433/51434/54467/55139/348/369/9870/25820/10425/25852/406/408/409/11101/4287/92552/550/6790/9212/9532/9529/7917/55212/10134/51283/329/9024/8945/701/9184/819/857/863/57805/57003/891/899/23607/8881/991/8697/246184/996/997/983/1017/1050/55743/23274/9575/1191/150684/64326/51185/1452/122011/1453/1454/1499/8454/8453/8452/8451/8450/80…	463
GO:0061013	BP	GO:0061013	regulation of mRNA catabolic process	199/16686	199/18670	1.71978e-10	7.92451e-09	5.06237e-09	27161/207/54890/90806/8125/328/339/8313/66037/7832/59284/23589/1153/23019/246175/29883/9337/22849/27254/1617/57055/57054/57135/1618/55802/167227/9704/170506/1660/22894/373863/1869/1981/1994/51013/23404/51010/54512/56915/118460/23016/11340/5393/79675/79072/2332/79068/8087/9513/2668/26058/9567/10949/3183/3184/4670/10236/3192/3303/3312/3315/10642/10644/10643/8570/23367/1432/9261/284071/57721/79066/5…	199
GO:2000027	BP	GO:2000027	regulation of animal organ morphogenesis	251/16686	253/18670	1.82797e-10	8.36327e-09	5.34266e-09	25/90/183/186/54806/55966/265/401138/22881/160/161/163/1173/1175/367/128272/409/54829/10409/581/596/54880/27302/650/652/655/657/659/55727/10498/859/947/998/634/9620/1952/1951/8837/1101/4435/10370/1213/1270/1361/1435/115908/1499/23002/1601/51339/1735/22943/1758/58524/1855/1856/1857/1906/10117/2022/2099/2119/2138/55294/2246/2255/2252/2253/2260/2263/2296/2303/93986/10818/8321/2535/7976/8322/7855/832…	251
GO:0007626	BP	GO:0007626	locomotory behavior	198/16686	198/18670	1.92672e-10	8.75303e-09	5.59164e-09	18/26090/53616/111/114/23284/135/220/238/57679/56172/320/321/83464/348/351/372/409/57561/460/477/538/551/8704/390259/114781/60314/10882/774/793/64072/9620/51286/55636/10752/1136/1137/1141/1143/148523/54982/2055/1267/6900/1392/1394/1476/1497/6387/1600/1621/23259/1742/127343/58524/1803/1812/1813/1814/1815/1826/1949/1958/2019/2043/2059/83715/2119/55079/2257/9896/3170/2395/8322/2548/2571/2636/2668/26…	198
GO:0016054	BP	GO:0016054	organic acid catabolic process	272/16686	275/18670	1.98817e-10	8.90674e-09	5.68984e-09	51166/10157/18/215/225/5825/84696/55347/7920/11057/171586/30/10449/32/80724/84129/27034/33/34/35/36/37/38/39/91452/130013/122970/10005/51/8309/8310/55289/197322/137872/9370/84890/84830/125061/189/64902/191/51390/10327/6718/207/208/10840/160428/224/8659/7915/4329/501/64577/23600/144193/51005/275/383/384/443/80150/493/549/586/587/593/594/10295/56898/642/138199/57571/875/960/1036/1056/57214/23670/11…	272
GO:0046395	BP	GO:0046395	carboxylic acid catabolic process	272/16686	275/18670	1.98817e-10	8.90674e-09	5.68984e-09	51166/10157/18/215/225/5825/84696/55347/7920/11057/171586/30/10449/32/80724/84129/27034/33/34/35/36/37/38/39/91452/130013/122970/10005/51/8309/8310/55289/197322/137872/9370/84890/84830/125061/189/64902/191/51390/10327/6718/207/208/10840/160428/224/8659/7915/4329/501/64577/23600/144193/51005/275/383/384/443/80150/493/549/586/587/593/594/10295/56898/642/138199/57571/875/960/1036/1056/57214/23670/11…	272
GO:0031589	BP	GO:0031589	cell-substrate adhesion	347/16686	354/18670	2.13723e-10	9.50847e-09	6.07424e-09	25890/25/340485/87/88/89/81/94/8751/8754/81792/11093/56999/10551/55966/84962/56672/246/284/285/27329/84168/55435/335/347/395/8874/402/10109/4287/92552/558/4059/54828/596/10018/604/613/683/11149/708/811/57662/55604/8573/57091/151887/6366/6370/56477/3491/1490/1236/947/948/916/960/967/10225/998/1012/1020/1021/1029/4680/10519/23332/23122/1305/1307/1308/1277/136227/1281/50509/1295/11151/23603/10391/13…	347
GO:0006790	BP	GO:0006790	sulfur compound metabolic process	364/16686	372/18670	2.18065e-10	9.63518e-09	6.15518e-09	51166/10157/1244/215/84836/31/32/176/38/84320/47/641371/26027/134526/55856/10965/122970/641372/11332/10005/23597/55/23205/81616/80221/197322/2180/2181/2182/51703/23305/116285/123876/348158/6296/341392/54988/142827/84532/55902/55256/84890/189/191/10768/23382/10327/7915/262/284/51074/411/22901/126792/10678/10331/79369/93010/2683/8704/8703/8702/9334/9331/11041/570/63827/633/635/23743/642/552900/6544…	364
GO:0032943	BP	GO:0032943	mononuclear cell proliferation	271/16686	274/18670	2.20457e-10	9.67463e-09	6.18039e-09	25/1636/100/177/196/199/301/383/384/79915/472/64343/581/596/604/652/683/695/10385/11119/84433/836/283234/6363/6352/896/729230/977/4064/930/912/30835/933/100133941/29126/80381/940/11314/51293/952/916/920/958/959/4179/1604/923/970/972/973/941/975/942/1026/1051/1141/1178/23529/339390/160365/11151/1380/1435/1493/1499/1503/1739/9231/9093/1794/81704/10148/1947/2000/2056/2064/8772/2213/115352/2255/2281/…	271
GO:0046651	BP	GO:0046651	lymphocyte proliferation	269/16686	272/18670	2.71024e-10	1.18134e-08	7.54665e-09	25/100/177/196/199/301/383/384/79915/472/64343/581/596/604/652/683/695/10385/11119/84433/836/283234/6363/6352/896/729230/977/4064/930/912/30835/933/100133941/29126/80381/940/11314/51293/952/916/920/958/959/4179/1604/923/970/972/973/941/975/942/1026/1051/1141/1178/23529/339390/160365/11151/1380/1493/1499/1503/1739/9231/9093/1794/81704/10148/1947/2000/2056/2064/8772/2213/115352/2255/2281/2322/2323/…	269
GO:0031424	BP	GO:0031424	keratinization	223/16686	224/18670	2.80532e-10	1.21457e-08	7.75898e-09	26154/823/826/23581/1001/1041/63036/84518/1475/56603/1823/1824/1825/1828/1829/1830/147409/1832/2125/2312/5045/388697/3713/3728/23254/43849/26085/43847/25818/3848/3858/3859/3860/3861/3866/3868/3872/3875/3880/3849/54474/25984/192666/147183/353288/342574/162605/3850/3881/3882/3883/3884/3885/3886/8689/8688/8687/390792/3851/125115/3852/3853/3854/286887/3855/112802/140807/319101/121391/9119/51350/37445…	223
GO:1901654	BP	GO:1901654	response to ketone	193/16686	193/18670	3.40022e-10	1.46232e-08	9.34165e-09	65985/15/5244/1244/11057/31/730249/8751/107/108/109/111/112/114/186/196/9131/10270/231/1646/8644/207/358/367/383/445/490/551/552/572/598/632/768/790/808/811/842/117144/117155/347732/378807/79820/257062/57828/857/867/6363/6366/595/1236/952/988/1019/1026/8837/1080/9076/1364/1373/1392/1446/1460/1535/1536/28960/54541/140596/503618/1789/1828/1829/1843/1906/1946/1956/1977/1978/2002/2056/54206/2155/1149…	193
GO:0009100	BP	GO:0009100	glycoprotein metabolic process	408/16686	419/18670	3.43781e-10	1.4687e-08	9.38238e-09	53947/51146/26574/10347/28/176/340485/10005/81792/11093/56999/175/27161/56052/84920/144245/440138/79087/79868/199857/200810/644974/85365/10195/29880/29929/79053/79796/267/325/10565/411/432/433/538/8706/148789/8708/8707/8705/10317/126792/27087/135152/26229/145173/100288842/10678/10331/79369/84002/192134/93010/374907/84752/124872/2683/8704/8703/8702/9334/9331/11285/11041/25825/63827/596/633/650/658…	408
GO:0060271	BP	GO:0060271	cilium assembly	358/16686	366/18670	3.80897e-10	1.6061e-08	1.02601e-08	10257/3983/22885/10121/10097/10096/170690/54806/8852/10142/7840/2909/392509/200894/403/84100/55130/80210/50807/79969/64422/9474/23300/9114/51382/25814/10677/27077/80776/92482/80127/582/79738/583/585/129880/55212/27241/26005/90355/25776/57545/388389/29070/93233/152206/115948/79140/55036/160762/85478/285331/55704/10309/9738/8556/8555/168448/983/8558/55755/8814/6792/1951/55835/153241/57562/22994/966…	358
GO:0048839	BP	GO:0048839	inner ear development	192/16686	192/18670	3.80922e-10	1.6061e-08	1.02601e-08	29/102/84059/54806/220/10541/9474/474/525/51761/5205/613/650/652/168667/713/114902/793/83605/890/64072/1027/1050/1052/9620/80184/55636/57053/55584/7401/1301/1280/115908/9547/54360/140947/8642/28514/1749/1750/1855/1856/2043/2048/54845/2103/2138/79633/2255/26281/2253/2254/2260/2263/2299/341640/2487/2535/7976/8323/2558/2561/2562/2624/2625/2637/2706/10804/2736/2737/57822/389207/1687/3280/388585/8820/…	192
GO:0006816	BP	GO:0006816	calcium ion transport	422/16686	434/18670	3.96656e-10	1.66158e-08	1.06145e-08	25/117/135/148/150/10939/183/79026/9472/287/196527/302/308/309/187/409/41/9474/477/481/487/488/489/490/491/492/493/27032/9914/578/581/596/623/7439/168620/274/54836/57685/773/774/775/776/777/778/8913/8912/8911/779/781/9254/55799/93589/782/783/784/785/786/10369/10368/27092/27091/59285/59284/59283/799/10203/255022/801/805/808/815/816/817/818/825/8573/844/845/846/117144/117155/347732/378807/857/859/2…	422
GO:0072331	BP	GO:0072331	signal transduction by p53 class mediator	264/16686	267/18670	4.53809e-10	1.88873e-08	1.20656e-08	340485/64782/207/27063/26287/1820/79915/472/545/84126/546/6790/9212/7917/54971/580/10538/581/596/83596/602/624/641/666/23246/672/675/29117/83990/7862/7832/10498/835/891/960/972/995/29965/983/1017/1020/8851/80279/1026/1027/1107/1108/26038/1111/11200/23019/25904/55571/4849/4850/57472/246175/29883/9337/9125/8738/1457/1459/1460/54541/1655/1763/1859/8445/8444/1869/1870/1874/144455/79733/60401/9521/798…	264
GO:0009952	BP	GO:0009952	anterior/posterior pattern specification	218/16686	219/18670	4.84687e-10	2.0043e-08	1.2804e-08	10006/92/93/8854/8092/60529/23237/472/10159/6790/8313/56033/10409/8553/79365/650/652/657/659/2186/7832/50937/1044/1045/1046/9620/1952/9350/55997/653275/23242/286204/1399/1499/56998/340665/140947/1649/22943/28514/10683/10655/2018/2019/2033/57669/2114/389549/55079/2253/3170/27023/2296/2303/2294/8928/10818/80199/7855/2626/2637/10220/9573/2736/2737/2719/2926/391723/3280/54626/390992/57801/388585/5550…	218
GO:0072521	BP	GO:0072521	purine-containing compound metabolic process	450/16686	464/18670	4.88603e-10	2.00763e-08	1.28252e-08	8086/51166/10157/215/9429/84836/31/32/38/84320/47/641371/26027/134526/55856/10965/122970/641372/11332/10005/23597/55/23205/81616/80221/197322/2180/2181/2182/51703/23305/116285/123876/348158/6296/341392/54988/142827/84532/55902/89/100/51816/161823/107/55811/108/109/196883/111/112/113/114/115/132/136/83440/158/191/203/204/50808/205/26289/221264/226/229/230/262/270/271/272/316/351/353/405/471/498/50…	450
GO:0046486	BP	GO:0046486	glycerolipid metabolic process	403/16686	414/18670	5.34676e-10	2.18303e-08	1.39457e-08	13/26090/7920/11057/171586/63874/51099/57406/43/51205/2180/2181/2182/116986/55750/392636/10554/10555/56894/56895/55326/84962/7915/246/248/283/335/336/337/116519/338/339/55911/341/344/345/348/350/375/377/22863/472/158835/660/10380/718/824/847/857/859/10423/1040/8760/10390/1071/1103/1119/1120/56994/1133/1154/255919/8904/8895/9362/27132/1373/1374/54675/1436/1457/1459/1460/23399/80157/1571/747/221955…	403
GO:0032886	BP	GO:0032886	regulation of microtubule-based process	217/16686	218/18670	5.40659e-10	2.19358e-08	1.40131e-08	25/10142/7840/79998/324/10297/9181/402/55130/79969/22809/6790/583/585/636/23299/89927/79866/118426/672/118611/157922/23271/57662/117144/859/55036/85478/899/126731/1003/10263/8851/55755/1027/55835/153241/22994/11190/85459/100653515/80321/79959/64793/79598/29105/56683/1111/5119/57132/27243/25978/51652/128866/92421/51510/26973/10519/26586/23332/23122/6249/25999/1213/254263/1499/1540/1639/1729/85458/…	217
GO:0043624	BP	GO:0043624	cellular protein complex disassembly	216/16686	217/18670	6.03079e-10	2.43154e-08	1.55333e-08	6059/88/118/119/120/324/10297/327/9181/444/54998/10677/89927/91574/157922/23271/57662/822/829/830/93661/832/55604/146206/126731/1072/1073/118487/10519/26586/9793/23332/23122/7818/2039/9829/11034/1984/56648/143244/2059/26284/2107/2150/2258/90480/2580/84340/2733/2934/2935/23708/10013/50810/3312/65094/10300/81930/146909/124602/347240/3796/84643/11004/51474/25802/442721/56203/4130/4131/55201/79929/64…	216
GO:0140014	BP	GO:0140014	mitotic nuclear division	261/16686	264/18670	6.1795e-10	2.45525e-08	1.56847e-08	8086/23172/10270/26993/64682/51529/25906/29945/51433/79998/54443/324/9639/472/546/6790/54998/9212/6795/56647/8678/332/652/655/91272/79866/685/699/701/9184/858/83987/891/126731/940/8556/8555/168448/991/8697/995/246184/996/990/113130/55143/8621/55755/1027/1028/81620/1060/1062/1063/64105/55125/64793/79598/283489/1111/11200/5119/57132/27243/25978/29082/128866/92421/51510/79643/91782/54921/23332/23122…	261
GO:0007018	BP	GO:0007018	microtubule-based movement	281/16686	285/18670	6.20377e-10	2.45525e-08	1.56847e-08	81569/55860/10121/10120/10097/10096/55811/8546/8120/8943/26985/10947/1176/10239/320/351/361/57584/403/127829/55207/55130/9531/166379/583/585/636/23299/92558/146439/2647/282991/388552/55330/63915/26258/118426/26256/57662/117144/388389/93233/115948/55036/160762/85478/126731/998/1062/22994/348807/29105/154313/200373/56683/80217/54777/220136/144535/26074/387885/1201/23059/254263/22820/26958/1740/9787…	281
GO:0051604	BP	GO:0051604	protein maturation	281/16686	285/18670	6.20377e-10	2.45525e-08	1.56847e-08	15/1636/59272/93650/102/101/11093/9509/9508/165/10939/9049/55908/302/84909/51107/83464/350/444/151516/431705/91419/10159/540/25825/572/9532/578/83596/329/330/79444/112401/552900/654483/715/51279/26005/811/824/114769/59082/22900/834/835/836/841/831/147372/9973/1066/1081/1082/79094/131474/9391/84191/51647/27141/284106/7123/1201/1203/1215/6900/1311/10699/1359/1361/1362/1363/1368/1369/56265/119587/85…	281
GO:1903829	BP	GO:1903829	positive regulation of cellular protein localization	318/16686	324/18670	6.31037e-10	2.48221e-08	1.58569e-08	26154/10347/81926/51104/58489/22885/2181/10551/9495/207/208/288/10541/312/163/324/382/27237/10425/9776/26229/572/9531/8314/27113/10134/54828/596/636/637/9847/784/10369/8536/29775/841/55704/10576/7203/10575/22948/908/10574/10694/919/23607/975/999/983/1020/8851/80279/81620/57214/55166/22994/11190/80184/11261/63928/1128/10519/25999/245812/163882/9696/1459/51496/1540/65992/1736/1739/55929/57628/15163…	318
GO:0030217	BP	GO:0030217	T cell differentiation	238/16686	240/18670	7.24788e-10	2.8337e-08	1.81024e-08	25/100/6868/101/326/301/8546/8943/9474/538/567/572/10538/64919/596/602/604/652/10385/814/84433/865/6363/729230/1235/1236/10803/912/914/939/940/915/916/917/920/4179/972/941/9308/942/925/1021/55636/338339/26253/1209/1378/1493/1499/1540/56603/54567/9093/1794/29102/1840/11221/1958/1960/8320/2064/8772/2175/2177/2207/10875/2302/8456/27086/50943/2529/7855/8324/8325/2625/2736/2737/2841/1880/3111/3135/314…	238
GO:0071241	BP	GO:0071241	cellular response to inorganic substance	214/16686	215/18670	7.50313e-10	2.90844e-08	1.85798e-08	127550/125981/107/55811/113/114/118/84059/9131/8644/207/210/246/241/288/308/26/351/358/359/468/23400/538/546/567/23621/572/8678/641/654/664/673/8912/27101/811/817/825/79800/890/891/999/1017/1027/1050/8837/63928/1147/9076/25932/8904/221184/8895/131034/57699/9362/27132/144402/151835/1385/1393/1398/1536/1584/1585/1543/1544/1616/414301/84301/1663/1740/1742/2039/1785/1800/1894/1906/29904/1956/9451/196…	214
GO:0070507	BP	GO:0070507	regulation of microtubule cytoskeleton organization	186/16686	186/18670	7.52922e-10	2.90844e-08	1.85798e-08	25/10142/7840/79998/324/10297/9181/402/79969/22809/6790/636/23299/89927/79866/672/118611/157922/23271/57662/859/899/126731/1003/10263/8851/55755/1027/55835/153241/22994/11190/85459/100653515/80321/79959/64793/79598/1111/5119/57132/27243/25978/51652/128866/92421/51510/26973/10519/26586/23332/23122/6249/25999/1213/1499/1540/1639/85458/4733/1778/1859/1946/24139/2042/11170/54461/2242/2258/2288/79187/…	186
GO:0048705	BP	GO:0048705	skeletal system morphogenesis	237/16686	239/18670	8.0559e-10	3.09337e-08	1.97612e-08	176/54/93/249/8092/257/60529/29123/302/309/84159/8313/8538/649/652/654/655/658/659/10498/1490/1044/9350/1101/50515/22856/1690/1301/1303/1305/7373/1277/57642/81578/85301/1280/1291/1292/1293/1294/1311/55790/64651/1499/56603/140947/9249/1739/1746/1749/57453/9775/2138/2201/8817/2249/2251/2260/2263/2261/2268/28982/342184/2296/2303/1112/158326/80199/2734/2737/2778/26585/79977/145258/3037/64399/3198/320…	237
GO:0021953	BP	GO:0021953	central nervous system neuron differentiation	183/16686	183/18670	1.05845e-09	3.98231e-08	2.544e-08	29777/104/23287/2909/170302/429/22809/538/567/9334/9331/64919/7832/113246/54149/869/1009/1020/51286/26038/1141/2055/6900/1398/1399/1436/1453/1454/1499/120237/1630/9201/166614/27185/22943/54567/1745/1746/1749/58524/374946/1812/1813/79659/2016/8320/2043/2047/2048/2049/2066/2128/23017/200933/55079/2253/2263/121643/8321/2560/2624/57704/2636/2637/151449/81544/26058/2736/2737/2895/219409/170825/8925/32…	183
GO:0043487	BP	GO:0043487	regulation of RNA stability	183/16686	183/18670	1.05845e-09	3.98231e-08	2.544e-08	207/54890/90806/8125/328/339/8313/66037/59284/23589/1153/246175/22849/27254/1617/57055/57054/57135/1618/55802/167227/170506/1660/22894/1736/373863/1797/1869/1981/1994/51013/23404/51010/54512/56915/118460/23016/11340/5393/79675/79072/2332/79068/8087/9513/2668/26058/10949/3183/3184/4670/10236/3192/3303/3312/3315/10642/10644/10643/8570/23367/1432/9261/284071/57721/79066/56339/399664/4343/2475/4615/5…	183
GO:0050770	BP	GO:0050770	regulation of axonogenesis	183/16686	183/18670	1.05845e-09	3.98231e-08	2.544e-08	25/23394/57463/29882/348/2909/393/396/343472/627/659/84446/9024/1000/1002/1020/8851/51265/6792/1123/140578/6900/1382/2017/6387/23191/1600/1627/28988/1630/27185/1785/1808/374946/1826/1942/1946/1949/2043/2045/2048/2049/55079/2258/2335/23105/2664/2803/2902/2932/3475/3611/57611/9798/3792/23303/3897/3984/84894/23566/4035/4038/57689/23499/4099/4131/4133/5604/9175/4135/4137/2011/4168/1954/79006/4504/230…	183
GO:0043405	BP	GO:0043405	regulation of MAP kinase activity	330/16686	337/18670	1.06179e-09	3.98231e-08	2.544e-08	101/8754/9370/134/136/150/151/177/64853/84962/11214/238/348/7984/408/60370/79444/650/652/655/114898/727/728/9607/857/859/23624/6363/100133941/11314/958/959/972/975/983/51755/80279/1139/1398/1399/1445/1464/284340/7852/153090/1616/28988/245928/22943/3301/1815/84062/1843/11221/11072/80824/150290/142679/1844/63904/1845/1846/1847/1848/1849/1850/1852/1856/1857/1906/1908/1950/1956/5610/1991/255324/2043/…	330
GO:0002791	BP	GO:0002791	regulation of peptide secretion	483/16686	500/18670	1.19467e-09	4.45481e-08	2.84584e-08	65985/18/6833/9619/25/43/130399/101/8754/111/114/116/134/135/150/152/84830/177/186/199/9447/9255/9590/247/283/284/27063/55107/301/307/308/322/8862/335/336/348/375/382/27236/384/402/23568/406/408/9474/23400/572/8938/55024/640/654/353500/9024/10385/388581/114899/114900/9854/727/27202/773/775/776/777/9254/23705/11132/114769/440068/59082/22900/9607/834/846/6346/6363/6348/6352/4856/8840/1236/929/11126…	483
GO:0070661	BP	GO:0070661	leukocyte proliferation	293/16686	298/18670	1.22919e-09	4.5572e-08	2.91125e-08	25/1636/100/177/196/199/301/383/384/79915/472/64343/581/596/604/652/683/684/695/10385/11119/84433/836/283234/6363/6352/6355/896/729230/977/4064/930/912/30835/933/100133941/29126/80381/940/11314/51293/952/916/920/958/959/4179/1604/923/970/972/973/941/975/942/1026/1051/1141/1178/23529/339390/160365/1191/11151/1380/1435/1436/1493/1499/1503/6376/1739/9231/9093/1794/81704/10148/1947/2000/5169/2056/206…	293
GO:0030522	BP	GO:0030522	intracellular receptor signaling pathway	274/16686	278/18670	1.25012e-09	4.60829e-08	2.94388e-08	81/196/8644/8854/246/247/59344/80216/26057/367/8289/405/406/409/171023/55252/8312/329/330/672/10902/708/57658/811/10498/841/865/898/1022/10370/9575/23019/9125/1382/1390/1399/1407/1408/140880/1488/1499/1540/1591/1592/56603/340665/1594/9420/1601/1616/131566/65992/10521/1655/79039/23586/55601/1667/728358/1668/9249/79132/161582/3301/112398/2033/55914/2099/2100/2101/2103/2104/2146/2171/84498/2274/2288…	274
GO:0006066	BP	GO:0006066	alcohol metabolic process	361/16686	370/18670	1.31506e-09	4.82014e-08	3.07922e-08	19/9619/10449/31/32/33/37/39/125981/340485/55331/47/50/84532/55902/117/124/125/126/127/128/130/131/10327/231/57016/441282/1645/1646/8644/1109/6718/8574/216/8854/220/219/217/224/221/222/27329/335/336/337/116519/338/55911/341/348/319/8542/23780/351/64801/427/56624/653308/158835/53630/650/653/654/8912/801/847/84869/51744/1050/1056/1066/1071/1080/9023/1119/1181/54982/2055/7555/27235/51805/8029/1727/1…	361
GO:0006732	BP	GO:0006732	coenzyme metabolic process	252/16686	255/18670	1.55624e-09	5.67192e-08	3.62336e-08	51166/60496/10157/215/31/32/38/84320/47/130013/641371/26027/134526/55856/10965/122970/641372/11332/10005/23597/23205/81616/80221/197322/2180/2181/2182/51703/23305/116285/123876/348158/6296/341392/54988/142827/84532/55902/125061/191/10768/23382/10327/10840/160428/262/51074/554235/471/570/23743/686/874/84869/80347/93058/80219/27235/51805/51117/84274/51004/10229/56997/79934/57017/54677/1528/1727/578…	252
GO:0048736	BP	GO:0048736	appendage development	179/16686	179/18670	1.66669e-09	6.00661e-08	3.83716e-08	3899/8854/8092/257/60529/444/546/27077/578/581/55212/10018/652/655/657/658/659/26005/775/55636/50515/1280/1311/65250/1382/1387/1499/56603/22943/1749/1750/79659/1889/2019/344191/137392/2201/6468/2255/2249/2253/2254/2260/2263/28982/342184/8456/80144/341640/8323/8200/2697/2702/2736/2737/2768/2778/2719/26585/79977/9464/3065/3066/3206/3207/3205/3226/3227/3229/3236/3238/3239/3235/55764/9742/26160/51098…	179
GO:0060173	BP	GO:0060173	limb development	179/16686	179/18670	1.66669e-09	6.00661e-08	3.83716e-08	3899/8854/8092/257/60529/444/546/27077/578/581/55212/10018/652/655/657/658/659/26005/775/55636/50515/1280/1311/65250/1382/1387/1499/56603/22943/1749/1750/79659/1889/2019/344191/137392/2201/6468/2255/2249/2253/2254/2260/2263/28982/342184/8456/80144/341640/8323/8200/2697/2702/2736/2737/2768/2778/2719/26585/79977/9464/3065/3066/3206/3207/3205/3226/3227/3229/3236/3238/3239/3235/55764/9742/26160/51098…	179
GO:0071214	BP	GO:0071214	cellular response to abiotic stimulus	324/16686	331/18670	1.86133e-09	6.6176e-08	4.22748e-08	79913/10974/183/23746/231/207/208/27063/358/89872/359/362/9181/429/41/468/472/476/477/545/9212/552/572/9531/578/581/8915/598/624/641/90427/654/664/138162/51719/801/79823/825/114769/834/835/836/838/841/9994/842/958/993/1026/10715/1111/11200/11261/9575/1259/1258/1265/1277/150678/8738/1387/1396/1407/1408/1410/8450/1535/1605/1642/1643/1654/170506/1785/8291/1874/1894/1936/80303/1956/1958/440275/1965/2…	324
GO:0104004	BP	GO:0104004	cellular response to environmental stimulus	324/16686	331/18670	1.86133e-09	6.6176e-08	4.22748e-08	79913/10974/183/23746/231/207/208/27063/358/89872/359/362/9181/429/41/468/472/476/477/545/9212/552/572/9531/578/581/8915/598/624/641/90427/654/664/138162/51719/801/79823/825/114769/834/835/836/838/841/9994/842/958/993/1026/10715/1111/11200/11261/9575/1259/1258/1265/1277/150678/8738/1387/1396/1407/1408/1410/8450/1535/1605/1642/1643/1654/170506/1785/8291/1874/1894/1936/80303/1956/1958/440275/1965/2…	324
GO:0022406	BP	GO:0022406	membrane docking	178/16686	178/18670	1.867e-09	6.6176e-08	4.22748e-08	10121/54806/10142/7840/22863/27077/80776/26258/11149/26005/815/858/57545/9738/983/55755/55835/22994/9662/22995/22832/22897/55125/11190/80184/95681/9702/80254/80321/55722/79959/84131/51134/84902/79598/1069/1080/11261/9793/23332/11064/10814/1453/1454/1488/1639/10540/11258/1778/1781/8655/23344/57488/83850/60412/10640/54536/23233/7430/85302/11116/196996/115106/55142/79441/54930/23354/54801/55559/9332…	178
GO:0031346	BP	GO:0031346	positive regulation of cell projection organization	373/16686	383/18670	1.88171e-09	6.63328e-08	4.2375e-08	27/10097/116/23394/375790/183/79647/238/389658/285016/57463/29882/27063/84079/54443/160/322/324/348/116985/375/2909/396/8874/10109/411/466/23300/538/51761/26053/10677/10458/585/54828/627/80823/653/655/659/55845/643338/54149/59284/8536/57118/816/4076/65981/55604/146206/9139/55704/6363/6366/9738/1236/998/11135/10435/10602/23580/148170/1002/51265/6792/55835/153241/9662/8837/140578/7401/1268/1270/127…	373
GO:0061448	BP	GO:0061448	connective tissue development	269/16686	273/18670	2.05866e-09	7.21763e-08	4.61079e-08	65985/176/38/59/94/81792/11173/8092/265/139285/302/309/84159/57561/1386/538/8313/8538/583/585/649/27302/650/651/652/653/654/655/353500/656/657/658/659/10498/846/3491/1490/4856/8840/947/960/1019/9350/8837/150356/1116/25884/50515/22856/11061/1690/1301/1302/1303/7373/1277/57642/81578/85301/1280/1289/1291/1292/1293/1294/1311/64764/1396/1435/55790/1499/1513/54360/65992/84649/1746/9149/64641/1893/1906/…	269
GO:0043488	BP	GO:0043488	regulation of mRNA stability	177/16686	177/18670	2.09137e-09	7.29267e-08	4.65873e-08	207/54890/90806/8125/328/339/8313/66037/59284/23589/1153/246175/22849/27254/1617/57055/57054/57135/1618/55802/167227/170506/1660/22894/373863/1869/1981/1994/51013/23404/51010/54512/56915/118460/23016/11340/5393/79675/79072/2332/79068/8087/9513/2668/26058/10949/3183/3184/4670/10236/3192/3303/3312/3315/10642/10644/10643/8570/23367/1432/9261/284071/57721/79066/56339/399664/4343/2475/4615/50804/25819…	177
GO:0009410	BP	GO:0009410	response to xenobiotic stimulus	287/16686	292/18670	2.20539e-09	7.64889e-08	4.8863e-08	13/18/5244/1244/30/2180/116285/348158/95/91703/100/114/23284/135/186/196/57491/199/9049/1645/8574/22977/218/26/314/8639/200315/358/383/405/9915/57412/41/445/10533/570/590/670/779/27092/790/808/842/845/874/890/1020/1036/1066/8824/23491/8837/11200/1141/9076/134147/1268/1269/1373/1392/1393/1394/1429/51380/7852/80777/1727/1543/1544/1545/1592/56603/1553/1548/1549/1555/1562/1557/1558/1559/1565/1571/157…	287
GO:0002703	BP	GO:0002703	regulation of leukocyte mediated immunity	204/16686	205/18670	2.23294e-09	7.66206e-08	4.89471e-08	29/30817/136/177/164/200558/383/409/79915/567/604/613/684/695/57102/100141515/718/722/725/23705/729230/11126/57126/909/910/911/912/913/10666/940/11314/958/975/8832/10225/634/1178/23529/387837/339390/1378/1394/1398/56253/6372/1653/9188/23586/170506/1773/1776/56940/51010/118460/2150/8772/51571/81545/2207/2208/2213/2241/2242/2268/2294/2302/50943/7855/9846/2624/2625/84868/3077/3105/3106/3107/3133/313…	204
GO:0015893	BP	GO:0015893	drug transport	204/16686	205/18670	2.23294e-09	7.66206e-08	4.89471e-08	18/4363/1244/135/183/81693/358/362/383/23204/10550/477/5205/56918/760/255022/2694/51293/1133/1136/1137/8973/1141/2055/1268/1392/8029/6387/114757/1812/1813/1814/1815/84062/1906/26281/2348/2350/2352/8322/51083/2587/2661/2668/51738/2693/2697/3039/3040/3043/3045/3046/3047/3048/3042/3049/3050/3351/3356/3624/26034/3737/3766/55788/4036/225689/4151/10227/4609/4794/58157/4887/8856/4923/4986/138805/120796/…	204
GO:0050796	BP	GO:0050796	regulation of insulin secretion	176/16686	176/18670	2.34269e-09	7.99614e-08	5.10812e-08	65985/18/6833/130399/111/114/150/152/55107/402/23568/406/408/572/8938/640/353500/9024/388581/9854/773/775/776/777/9254/11132/9607/846/6352/4856/952/5127/1080/1113/9575/57393/1268/1374/1392/8447/1803/1813/8655/1946/375704/2029/56943/2044/131177/2864/2281/3170/57818/2641/2645/51738/2693/2695/2696/2697/2740/2746/2752/2852/2822/2850/3033/3091/3156/9324/3172/3382/3458/3553/3625/3667/8660/3670/3708/370…	176
GO:0010256	BP	GO:0010256	endomembrane system organization	431/16686	445/18670	2.40892e-09	8.17891e-08	5.22488e-08	53947/19/10347/215/225/84519/3267/26993/10142/207/208/64400/57679/259173/287/288/23141/63982/121601/196527/50636/338440/309/653145/728113/8943/282679/367/10565/10564/57584/8874/400/23204/64801/50807/51062/64225/25923/488/5205/57198/148229/79895/9529/7917/10458/55971/80115/8938/8815/54828/168620/274/51411/55909/2647/282991/388552/8548/662/23271/57662/844/857/858/859/8436/64753/57003/891/9133/998/9…	431
GO:0098656	BP	GO:0098656	anion transmembrane transport	286/16686	291/18670	2.43053e-09	8.2091e-08	5.24417e-08	19/5243/4363/215/5825/31/32/11095/183/207/208/56172/55107/57101/196527/338440/8542/366/23204/10550/477/7439/54831/144453/266675/7809/846/1080/1179/9635/22802/23155/1180/1181/1182/1183/1184/1185/1186/1187/1188/26285/1364/1192/1193/9022/25932/53405/54102/2055/1374/1375/1376/133418/2348/2350/5348/5349/2554/2555/2556/2557/2558/2559/2560/2561/2562/2563/2564/2565/2566/2567/2568/55879/2569/2570/200959/2…	286
GO:0033157	BP	GO:0033157	regulation of intracellular protein transport	247/16686	250/18670	2.59521e-09	8.71963e-08	5.57031e-08	22885/9370/186/26993/208/284/288/10541/347/9912/10425/9776/23400/93974/26229/572/9531/9530/8314/580/27113/10134/54828/596/637/652/665/9024/9847/9478/784/8536/841/948/975/999/1020/8851/57214/22994/80184/11261/63928/1128/10519/1459/51496/51009/91319/55929/2039/51277/1869/1894/9695/55741/84455/2010/2064/27248/55294/55612/51024/2316/2534/7855/2621/9648/2664/2737/160622/56850/2931/2932/51512/3002/1045…	247
GO:0007266	BP	GO:0007266	Rho protein signal transduction	202/16686	203/18670	2.77624e-09	9.27956e-08	5.928e-08	19/25/27/29/137735/9289/148/150/185/11214/57679/335/345/348/392/9411/2909/393/143872/394/395/396/397/398/9138/9639/55160/9826/23365/22899/27237/9828/23370/128272/9181/115557/26084/64283/50650/100271715/389337/54848/84904/50649/55701/7984/9459/8874/23229/408/604/613/643338/347273/202243/998/11135/10435/10602/23580/148170/56882/56990/1012/9620/1072/1147/10256/1278/1281/8727/8452/10395/23268/1894/34…	202
GO:0070085	BP	GO:0070085	glycosylation	265/16686	269/18670	3.06512e-09	1.01923e-07	6.51109e-08	127550/53947/51146/28/340485/56052/84920/144245/440138/79087/79868/199857/200810/644974/85365/10195/29880/29929/79053/79796/10565/432/433/8706/148789/8708/8707/8705/10317/126792/27087/135152/26229/145173/100288842/10678/10331/79369/84002/192134/93010/374907/84752/2583/124872/2683/8704/8703/8702/9334/9331/11285/11041/56913/29071/728819/11261/10164/1203/83548/57511/91949/729920/1603/1650/91319/7994…	265
GO:0002237	BP	GO:0002237	response to molecule of bacterial origin	335/16686	343/18670	3.16086e-09	1.04568e-07	6.68004e-08	19/1244/25/29/730249/54/6868/8754/11093/128/133/57379/9590/10270/55122/207/210/249/27063/338/383/445/488/496/558/567/8915/613/623/654/671/721/728/58509/824/114769/440068/22900/64170/834/836/841/842/6347/6348/6352/1234/1236/929/4064/100133941/29126/948/1604/923/968/941/942/10225/79577/23097/1019/1051/1053/51510/1147/4435/9076/129607/1267/1268/1269/1312/1373/1437/1439/1440/9646/1511/6376/1524/2919/…	335
GO:0071383	BP	GO:0071383	cellular response to steroid hormone stimulus	245/16686	248/18670	3.18313e-09	1.04767e-07	6.69279e-08	1244/11057/730249/116/84830/186/9131/11214/8644/301/358/367/383/8289/406/409/445/476/477/478/490/8312/10018/652/655/672/57658/811/10498/842/865/898/1022/8837/9575/23019/9125/153222/1392/1407/1408/140880/1499/9420/1601/1616/54541/65992/10521/1655/79039/1667/728358/1668/161582/3301/1789/1906/1956/112398/1977/1978/2033/54206/2099/2100/2101/2103/2104/11170/114907/2274/2288/2322/3169/8928/2308/2309/27…	245
GO:0002793	BP	GO:0002793	positive regulation of peptide secretion	283/16686	288/18670	3.2523e-09	1.065e-07	6.8035e-08	65985/18/9619/25/43/101/8754/114/116/134/135/177/186/199/9447/9255/9590/247/283/27063/55107/322/8862/375/382/408/23400/572/8938/640/654/388581/114899/114900/9854/727/23705/11132/22900/834/846/6346/6363/6348/929/11126/914/51744/29126/23607/945/947/952/965/1080/27159/1147/26253/23601/93978/283420/57393/1392/64109/56253/1436/23586/170506/1660/10059/8447/1813/8655/1956/55763/23086/7430/2149/2150/2219…	283
GO:0005996	BP	GO:0005996	monosaccharide metabolic process	282/16686	287/18670	3.58343e-09	1.16751e-07	7.45833e-08	55347/32/89/9370/51094/83440/10327/231/207/208/216/7915/226/229/230/347/10776/467/468/145173/2683/572/669/221927/680/114897/388581/114898/114899/8534/51363/1196/1353/1374/1390/200186/1407/51084/1528/1727/51181/1642/84649/1609/27294/1737/11266/8445/2023/2026/2027/5167/2033/9852/2103/2171/60343/10447/2203/8789/55277/3170/221937/3607/2308/8790/2517/2519/282969/2523/84750/2524/2526/2527/2528/2529/253…	282
GO:0019693	BP	GO:0019693	ribose phosphate metabolic process	411/16686	424/18670	3.72511e-09	1.20757e-07	7.71427e-08	8086/51166/10157/215/84836/31/32/38/84320/47/641371/26027/134526/55856/10965/122970/641372/11332/10005/23597/23205/81616/80221/197322/2180/2181/2182/51703/23305/116285/123876/348158/6296/341392/54988/142827/84532/55902/89/107/55811/108/109/196883/111/112/113/114/115/132/83440/158/203/204/50808/205/26289/221264/226/229/230/270/271/272/351/353/405/471/498/506/509/513/514/516/517/518/521/9551/10632/…	411
GO:0051480	BP	GO:0051480	regulation of cytosolic calcium ion concentration	348/16686	357/18670	4.2276e-09	1.36361e-07	8.71109e-08	25/27/1238/57007/51554/111/114/116/117/133/134/148/147/183/185/9472/287/302/187/9474/477/490/491/492/493/551/552/553/578/581/10134/596/623/624/666/114897/719/728/27202/773/775/776/781/783/784/793/794/796/797/799/801/805/808/817/825/844/845/857/859/887/6346/6363/6366/56477/6348/1230/2826/729230/1232/1233/1234/1235/1236/1237/10803/9034/930/100133941/948/952/920/1043/1604/64072/1020/57214/55636/1052…	348
GO:0045137	BP	GO:0045137	development of primary sexual characteristics	221/16686	223/18670	4.34679e-09	1.39508e-07	8.91211e-08	91/92/8751/9510/116/117/9289/174/192670/8644/268/269/283/367/5926/51742/84159/408/409/259266/472/546/10409/581/596/598/10018/599/638/9210/658/666/675/83990/835/836/867/84733/101927581/595/1051/10370/1299/1399/7812/1495/1515/1588/1602/117154/50846/11144/1761/63951/8892/8890/8893/8894/2067/2069/2099/2175/2189/2253/2254/2316/22862/2296/668/2309/2488/2492/10272/8322/2620/2623/2625/2626/2627/2661/2697…	221
GO:0051098	BP	GO:0051098	regulation of binding	363/16686	373/18670	4.54386e-09	1.45111e-07	9.27005e-08	25/65057/1636/60/8751/118/119/9370/23394/154/177/64853/207/64400/267/284/341405/302/348/351/382/79822/8874/408/409/6790/9212/567/9532/578/25805/581/596/602/627/650/652/9044/53339/203228/808/8536/65981/114769/59082/10498/857/6368/140706/9236/948/113130/1020/1025/50937/81620/1054/3078/3080/81494/1193/1203/8904/51185/1398/1400/55118/1440/1452/1454/1460/1488/115908/1499/56998/1522/1540/1565/1601/1530…	363
GO:0006022	BP	GO:0006022	aminoglycan metabolic process	170/16686	170/18670	4.62763e-09	1.47058e-07	9.39443e-08	10057/176/375790/207/284/160/411/126792/27087/135152/26229/100288842/10678/10331/79369/84002/192134/93010/374907/84752/2683/8704/8703/8702/9334/9331/11285/11041/63827/633/960/57214/23670/27159/1118/11261/79586/54480/8534/50515/55501/166012/113189/51363/9435/9469/23563/4166/56548/83539/22856/337876/54982/1213/55790/55454/1464/10675/1486/1634/29940/92126/1950/133584/2131/2132/2134/2135/2137/2247/23…	170
GO:0140056	BP	GO:0140056	organelle localization by membrane tethering	169/16686	169/18670	5.18349e-09	1.63915e-07	1.04713e-07	10121/54806/10142/7840/22863/27077/80776/26258/11149/26005/815/858/57545/9738/983/55755/55835/22994/9662/22995/22832/22897/55125/11190/80184/95681/9702/80254/80321/55722/79959/84131/51134/84902/79598/1069/1080/9793/23332/11064/10814/1453/1454/1488/1639/10540/11258/1778/1781/8655/23344/57488/83850/60412/10640/54536/23233/85302/11116/196996/115106/55142/79441/54930/23354/54801/55559/93323/3320/9657…	169
GO:0045666	BP	GO:0045666	positive regulation of neuron differentiation	361/16686	371/18670	5.41515e-09	1.70406e-07	1.08859e-07	27/10097/116/23394/151/152/183/238/389658/285016/57463/29882/27063/84079/160/322/348/375/2909/396/9181/411/429/466/474/51761/10677/10458/596/604/627/221336/80823/650/652/653/654/655/659/1620/57795/339479/54149/59284/8536/57118/816/4076/65981/9139/1002/51265/6792/50937/8837/140578/1268/1270/1272/23242/22849/8904/57699/9362/151835/1382/64764/23373/1406/1453/1454/9820/1523/23316/6376/6387/7852/12493…	361
GO:0001763	BP	GO:0001763	morphogenesis of a branching structure	195/16686	196/18670	5.94417e-09	1.86145e-07	1.18914e-07	25/90/170690/133/183/186/367/374/53335/596/650/652/655/55727/8945/846/859/6356/9620/4435/1305/1282/1435/1499/56998/1512/1522/1605/8642/780/1739/9231/54567/1746/1813/1906/1909/1950/2022/1969/2045/57471/2099/80004/2119/2138/79633/10116/2246/2255/2247/2252/2253/2260/2263/63943/3169/2303/2297/2294/10818/7855/2637/8521/2658/151449/2668/2736/2737/10672/2719/2885/80000/79977/64412/3082/64399/6928/3207/3…	195
GO:0022407	BP	GO:0022407	regulation of cell-cell adhesion	390/16686	402/18670	6.21406e-09	1.93657e-07	1.23712e-07	18/25/100/8728/101/170692/9370/135/84830/4301/177/199/80709/207/239/246/288/301/8546/8943/335/383/384/445/124872/572/8915/604/650/652/654/655/151888/10385/114897/84433/836/857/865/283234/6363/6347/6366/6370/56477/6352/140706/729230/1236/11126/912/30835/100133941/939/29126/80381/940/11314/916/920/959/960/4179/961/921/1604/923/970/972/941/975/9308/942/928/998/999/1041/634/4680/1051/1952/10370/33939…	390
GO:0015931	BP	GO:0015931	nucleobase-containing compound transport	238/16686	241/18670	6.49415e-09	2.01412e-07	1.28667e-07	8086/85320/215/6059/134/3267/25909/26993/54890/10189/23237/6311/23299/160419/255022/22794/51362/1069/1070/26097/9793/29894/53981/51692/10898/11052/55308/11269/29118/10212/7919/9785/1660/9775/1977/1984/56648/143244/3692/56943/57724/81608/10211/2332/84248/9908/2697/2705/2733/3087/3178/144983/3181/220988/3192/3297/10642/10644/10643/55677/10657/8570/3800/10128/84946/51213/4116/55110/8888/29074/9961/4…	238
GO:0051091	BP	GO:0051091	positive regulation of DNA-binding transcription factor activity	257/16686	261/18670	6.77549e-09	2.09132e-07	1.33599e-07	137735/101/107/114/266977/177/183/9447/207/238/268/306/351/367/9181/7984/84159/1386/8915/55859/695/8896/57118/815/825/84433/79092/114769/10498/847/857/4345/948/958/959/1054/8837/1147/10519/9575/1191/10987/23373/200186/64784/1440/1491/1499/6376/1524/54360/1649/4921/65992/23586/56919/1660/1856/1896/60401/1906/5610/2033/2044/23085/2099/2100/92565/2241/10211/2319/8061/3169/8321/2535/8322/2958/3059/97…	257
GO:0006163	BP	GO:0006163	purine nucleotide metabolic process	418/16686	432/18670	7.06548e-09	2.17045e-07	1.38653e-07	8086/51166/10157/215/84836/31/32/38/84320/47/641371/26027/134526/55856/10965/122970/641372/11332/10005/23597/23205/81616/80221/197322/2180/2181/2182/51703/23305/116285/123876/348158/6296/341392/54988/142827/84532/55902/89/100/107/55811/108/109/196883/111/112/113/114/115/132/136/83440/158/203/204/50808/205/26289/221264/226/229/230/270/271/272/351/353/405/471/498/506/509/513/514/516/517/518/521/955…	418
GO:0071902	BP	GO:0071902	positive regulation of protein serine/threonine kinase activity	326/16686	334/18670	7.16205e-09	2.18969e-07	1.39882e-07	2180/6868/101/8754/9370/134/136/150/151/154/177/84962/11214/207/238/57679/7984/408/493/60370/79444/650/652/114898/727/728/51719/801/805/808/8536/9607/6363/891/595/894/896/8812/904/905/219771/151195/100133941/958/959/972/975/990/983/8851/8941/1027/57214/1139/10519/1163/1164/1398/1399/1436/1445/1464/284340/7852/153090/1616/9802/10926/80174/28988/1654/22943/1815/142679/1847/1848/1849/1852/1856/1857/…	326
GO:0007015	BP	GO:0007015	actin filament organization	388/16686	400/18670	7.36128e-09	2.23711e-07	1.42912e-07	10006/10152/54942/25/58/70/87/88/81/10097/10096/57180/653857/118/119/120/199/83543/226/7840/246/283/55435/335/116985/375/382/10565/94134/55114/93663/9938/79822/2909/343578/395/9639/55160/22899/9181/7984/10552/10095/10109/10094/10093/10092/81873/348110/408/55616/10677/9530/10458/55971/80115/585/9564/596/274/55909/55845/643338/203228/10487/10486/822/829/830/93661/832/55604/146206/57091/375307/859/1…	388
GO:0051168	BP	GO:0051168	nuclear export	193/16686	194/18670	7.38654e-09	2.23711e-07	1.42912e-07	8086/6059/3267/10768/11214/26993/54890/10189/126549/10541/6310/9531/580/160419/811/8536/22794/54535/51362/1020/11261/26097/29894/53981/51692/10898/11052/1434/51496/55308/11269/29118/10212/7919/9785/1660/51277/80824/1959/9775/1977/56478/1984/3692/2010/56943/81608/84248/2621/2733/2932/51512/3087/3178/3181/3313/3429/3553/55677/10657/55341/84946/84445/4116/55110/10892/8888/4193/4686/22916/55706/9147/…	193
GO:0008406	BP	GO:0008406	gonad development	215/16686	217/18670	8.15568e-09	2.45852e-07	1.57056e-07	92/8751/9510/116/9289/174/192670/8644/268/269/283/367/5926/51742/84159/408/409/259266/472/546/10409/581/596/598/10018/599/638/9210/658/666/675/83990/835/836/867/101927581/595/1051/10370/1299/1399/7812/1495/1515/1588/50846/11144/1761/63951/8892/8890/8893/8894/2067/2069/2099/2175/2189/2253/2254/2316/22862/2296/668/2309/2488/2492/10272/8322/2620/2623/2625/2626/2627/2661/2697/2796/344758/3148/3157/32…	215
GO:0006413	BP	GO:0006413	translational initiation	192/16686	193/18670	8.23371e-09	2.47049e-07	1.57821e-07	6059/27161/8846/468/55024/66037/100127983/6352/8872/10987/9811/1617/57055/57054/57135/1618/1653/1654/8562/54505/56919/5611/10209/84285/1964/9086/10289/83939/27102/5610/9451/440275/1967/8892/8891/8890/8893/1939/1965/8894/1968/255308/8661/8662/8663/728689/8664/3646/8665/8666/8667/8668/8669/27335/51386/10480/1973/1974/1975/1977/253314/9470/317649/1978/1979/8637/1981/1982/8672/7458/1983/9669/3692/233…	192
GO:0009259	BP	GO:0009259	ribonucleotide metabolic process	401/16686	414/18670	8.59754e-09	2.56772e-07	1.64032e-07	8086/51166/10157/215/84836/31/32/38/84320/47/641371/26027/134526/55856/10965/122970/641372/11332/10005/23597/23205/81616/80221/197322/2180/2181/2182/51703/23305/116285/123876/348158/6296/341392/54988/142827/84532/55902/89/107/55811/108/109/196883/111/112/113/114/115/132/83440/158/203/204/50808/205/26289/221264/226/229/230/270/271/272/351/353/405/471/498/506/509/513/514/516/517/518/521/9551/10632/…	401
GO:0009416	BP	GO:0009416	response to light stimulus	307/16686	314/18670	9.00959e-09	2.67234e-07	1.70716e-07	15/24/79913/2515/181/23746/207/208/351/358/408/40/440/468/477/51761/545/9212/8704/578/581/596/602/7439/8553/90427/675/84446/138162/57010/778/93589/801/79823/114769/836/842/847/57805/285331/885/595/993/1020/1026/1032/1040/11190/10715/1111/1141/1153/9575/1259/1258/8533/150678/1385/1387/1394/1396/23373/1407/1408/1497/8450/1621/123879/1642/1643/23259/10522/170506/1785/1812/1813/1814/51514/1843/83658/…	307
GO:0043254	BP	GO:0043254	regulation of protein-containing complex assembly	415/16686	429/18670	9.04001e-09	2.67234e-07	1.70716e-07	19/10152/54942/25/10097/10096/57180/653857/118/119/120/9447/84962/10142/213/246/57763/84079/79998/55435/348/375/382/10565/93663/79822/343578/9181/7984/402/10552/10095/10109/10094/10093/10092/81873/348110/50807/79969/55729/472/545/10677/9530/10458/55971/80115/581/79738/585/10018/637/638/274/329/90427/55845/643338/157922/23271/57662/55832/822/829/830/93661/832/55604/146206/859/885/6356/6366/6369/10…	415
GO:0006486	BP	GO:0006486	protein glycosylation	254/16686	258/18670	9.11356e-09	2.67234e-07	1.70716e-07	53947/51146/28/340485/56052/84920/144245/440138/79087/79868/199857/200810/644974/85365/10195/29880/29929/79053/79796/10565/432/433/8706/148789/8708/8707/8705/10317/126792/27087/135152/26229/145173/100288842/10678/10331/79369/84002/192134/93010/374907/84752/124872/2683/8704/8703/8702/9334/9331/11285/11041/56913/29071/728819/11261/10164/83548/91949/729920/1603/1650/91319/79947/22845/57171/1798/8813…	254
GO:0043413	BP	GO:0043413	macromolecule glycosylation	254/16686	258/18670	9.11356e-09	2.67234e-07	1.70716e-07	53947/51146/28/340485/56052/84920/144245/440138/79087/79868/199857/200810/644974/85365/10195/29880/29929/79053/79796/10565/432/433/8706/148789/8708/8707/8705/10317/126792/27087/135152/26229/145173/100288842/10678/10331/79369/84002/192134/93010/374907/84752/124872/2683/8704/8703/8702/9334/9331/11285/11041/56913/29071/728819/11261/10164/83548/91949/729920/1603/1650/91319/79947/22845/57171/1798/8813…	254
GO:0017038	BP	GO:0017038	protein import	191/16686	192/18670	9.17775e-09	2.67899e-07	1.7114e-07	137735/183/186/207/284/347/348/26060/55198/7984/406/9531/652/9478/868/948/999/1026/131474/11261/63928/1191/1434/55929/29103/131118/728489/1812/1894/84455/152877/9679/51307/55612/2254/2316/2646/2737/338328/80273/134266/3059/8841/55027/51501/3320/3308/3312/3329/8692/3458/51194/9670/79711/3843/10527/10526/55705/3728/3836/3838/3839/3840/3841/23633/402569/3837/3920/3952/4000/83752/120892/5594/1432/575…	191
GO:0070997	BP	GO:0070997	neuron death	339/16686	348/18670	9.41943e-09	2.73715e-07	1.74856e-07	25/101/104/23394/134/135/116986/9131/7965/207/84335/208/8846/55626/284/163/317/348/351/408/409/429/1386/468/10533/472/1822/23400/558/23621/572/9529/56751/581/596/598/10018/627/80823/637/664/666/84280/7832/712/728/824/835/836/841/842/867/6347/6348/6352/4345/131450/947/997/1020/8851/1051/1113/10752/29082/128866/11261/1139/11113/4435/23529/1201/1191/1270/1271/11151/80315/1385/1394/9244/1435/1440/149…	339
GO:0048863	BP	GO:0048863	stem cell differentiation	253/16686	257/18670	1.00589e-08	2.90986e-07	1.85889e-07	2/25/1636/90/8854/8092/309/429/10538/590/652/655/657/865/51755/8621/1021/1072/1106/23603/340665/170506/29947/1906/1908/1909/1910/1947/5610/80237/8320/4072/100170841/2066/2068/2099/2103/83989/64839/9965/2263/2335/2348/3169/2296/2303/4303/2487/8321/2623/2624/2625/2626/2627/2637/2668/2823/26585/145258/9464/3280/388585/3091/8091/6928/3192/3204/3214/3313/3357/3670/83737/182/3720/84541/55818/23081/3815…	253
GO:0032496	BP	GO:0032496	response to lipopolysaccharide	322/16686	330/18670	1.0282e-08	2.96113e-07	1.89164e-07	19/1244/25/29/730249/54/6868/8754/11093/128/133/57379/9590/10270/55122/207/210/249/27063/338/383/445/488/496/558/8915/613/623/654/671/728/58509/824/114769/440068/22900/834/836/841/842/6347/6348/6352/1234/1236/929/4064/29126/948/1604/923/968/941/942/10225/79577/23097/1019/1051/1053/51510/1147/4435/9076/129607/1267/1268/1269/1312/1373/1437/1439/1440/9646/1511/6376/1524/2919/3627/6373/10563/2920/292…	322
GO:0050708	BP	GO:0050708	regulation of protein secretion	455/16686	472/18670	1.11496e-08	3.1967e-07	2.04213e-07	65985/18/6833/9619/25/43/130399/101/8754/111/114/135/150/152/84830/177/186/199/9447/9590/247/283/284/27063/55107/301/307/308/322/335/336/348/375/382/27236/384/402/23568/406/408/9474/23400/572/8938/55024/640/654/353500/9024/10385/388581/114899/114900/9854/727/27202/773/775/776/777/9254/23705/11132/114769/440068/59082/22900/9607/834/846/6346/6363/6348/6352/4856/8840/1236/929/11126/914/4345/131450/9…	455
GO:0043270	BP	GO:0043270	positive regulation of ion transport	270/16686	275/18670	1.14124e-08	3.25759e-07	2.08103e-07	18/10347/5243/5244/25/59272/88/81/117/134/135/150/154/183/10768/9472/10142/207/144245/57463/287/288/196527/302/187/335/348/23237/375/23204/409/468/481/482/483/487/490/9914/10396/51761/134145/551/552/578/581/623/776/781/783/784/10369/10368/27092/799/801/805/808/815/825/8573/844/846/857/885/6347/6348/6351/6352/1230/729230/930/920/1051/57214/1080/400916/11261/1128/1141/154043/1272/10063/84766/1392/1…	270
GO:0060560	BP	GO:0060560	developmental growth involved in morphogenesis	232/16686	235/18670	1.19406e-08	3.39334e-07	2.16775e-07	25/23394/214/29882/348/351/374/393/6790/26053/343472/53335/627/55909/652/659/203228/59284/6356/1002/1020/8851/51265/6792/23242/8904/57699/9362/151835/1382/1435/1499/2017/6387/7852/23191/26999/1627/28988/1630/9201/780/27185/1785/1808/374946/1826/1855/1946/440275/2016/57669/2045/2099/2246/2255/2258/2263/23769/23767/342184/2335/23105/51083/2664/2803/2932/10013/6928/3239/3320/3326/3475/3611/55364/882…	232
GO:0022409	BP	GO:0022409	positive regulation of cell-cell adhesion	251/16686	255/18670	1.22515e-08	3.46643e-07	2.21444e-07	100/8728/101/4301/177/199/207/246/288/301/8546/8943/572/8915/604/655/151888/10385/84433/857/865/283234/6363/6347/6366/6352/729230/1236/11126/912/30835/100133941/939/29126/80381/940/916/920/959/960/4179/961/921/1604/923/970/972/941/975/9308/942/998/4680/10370/160365/11151/1445/1493/6376/10563/1540/201627/2039/9093/81704/1803/11221/10148/1947/1948/1949/1960/1991/2056/2113/8772/51571/2243/2244/2266/…	251
GO:0010506	BP	GO:0010506	regulation of autophagy	320/16686	328/18670	1.2314e-08	3.4689e-07	2.21602e-07	25/27/340485/148/154/207/55626/60673/9776/9474/10533/472/23400/93974/535/23545/533/527/9114/245972/8992/155066/523/525/526/528/245973/51382/529/90423/9550/534/51606/572/9531/596/10018/8678/90427/664/665/666/203228/10241/10645/823/826/836/11140/1020/8851/29082/128866/493856/23274/80772/1459/5476/2017/1611/1612/23604/1613/92196/1634/1649/11067/207063/10059/55332/128338/1915/1917/440275/1981/1982/20…	320
GO:0006888	BP	GO:0006888	endoplasmic reticulum to Golgi vesicle-mediated transport	210/16686	212/18670	1.37612e-08	3.85972e-07	2.46568e-07	55860/10121/286/287/288/23243/372/374/375/378/55738/84364/26286/55973/10134/10282/51272/632/829/830/93661/832/1604/966/10175/254263/149111/29097/9382/22796/83548/25839/10466/57511/91949/84342/1294/1314/1315/9276/11316/22820/26958/22818/51226/64764/1453/64693/441294/100128553/340307/100142659/643854/1075/1522/8452/1639/10540/11258/51164/84516/10671/23259/1778/1780/1781/51143/1783/8655/140735/57222…	210
GO:0071248	BP	GO:0071248	cellular response to metal ion	187/16686	188/18670	1.41633e-08	3.95529e-07	2.52673e-07	127550/125981/107/113/114/118/84059/8644/207/210/246/241/288/308/26/351/358/359/468/23400/538/567/23621/8678/654/664/673/8912/27101/811/817/825/79800/891/999/1027/1050/63928/1147/9076/25932/8904/221184/8895/131034/57699/9362/27132/144402/151835/1385/1393/1536/1584/1585/1543/1544/1616/1740/1742/2039/1800/1894/1906/29904/1956/9451/1965/2021/2167/2203/2353/2354/10272/2521/2741/2742/2822/2934/2978/30…	187
GO:0021915	BP	GO:0021915	neural tube development	160/16686	160/18670	1.43837e-08	3.98238e-07	2.54404e-07	25/133/8854/8092/55626/317/2909/8289/200894/10159/585/8915/652/653/655/26005/836/57545/9620/1072/8646/23242/115908/51339/8642/10522/10395/1855/1856/1857/2019/1969/222894/2253/23770/2348/3169/27023/80199/8321/2535/7976/8323/2637/151449/2736/2737/11146/92344/23432/79977/57822/145258/3280/390992/388585/3091/55764/9742/26160/51098/55081/27152/3705/2648/84678/7403/9585/9355/11019/8543/4036/4040/7798/9…	160
GO:0030203	BP	GO:0030203	glycosaminoglycan metabolic process	160/16686	160/18670	1.43837e-08	3.98238e-07	2.54404e-07	10057/176/375790/207/284/160/411/126792/27087/135152/26229/10678/10331/79369/93010/2683/8704/8703/8702/9334/9331/11285/11041/63827/633/960/57214/23670/11261/79586/54480/8534/50515/55501/166012/113189/51363/9435/9469/23563/4166/56548/83539/22856/337876/54982/1213/55790/55454/1464/10675/1634/29940/92126/1950/133584/2131/2132/2134/2135/2137/2247/2331/2296/2517/2588/11227/2651/2720/26035/2799/2817/22…	160
GO:0009755	BP	GO:0009755	hormone-mediated signaling pathway	230/16686	233/18670	1.46217e-08	4.03096e-07	2.57507e-07	11057/2180/51094/79602/181/11214/26060/55198/367/8289/406/409/434/8312/652/655/672/57658/811/10498/865/898/1022/114335/114336/1082/94027/9575/23019/9125/153222/1392/1393/1394/1395/1407/1408/1460/140880/1499/9420/1601/1616/65992/10521/1655/79039/1667/728358/1668/161582/3301/112398/2033/2099/2100/2101/2103/2104/2274/2288/3169/8928/27086/2488/2492/2642/2692/51738/2693/57678/2852/122876/23426/3065/10…	230
GO:0048167	BP	GO:0048167	regulation of synaptic plasticity	186/16686	187/18670	1.57846e-08	4.31469e-07	2.75633e-07	57406/25/93650/107/114/575/134/135/177/183/29882/348/351/23237/375/10458/84446/793/794/815/816/869/952/991/1020/1139/6900/152330/22849/10814/1385/1392/1394/1395/23373/6376/1524/10858/1627/9162/1742/1812/1813/1816/1959/440275/1979/2043/2048/11170/2259/2332/2695/10755/2890/2895/392862/2898/2902/2903/2904/2905/2906/2915/2932/3265/3269/3274/152404/3630/3706/3710/57338/84502/2648/3745/3766/3815/3845/5…	186
GO:1905475	BP	GO:1905475	regulation of protein localization to membrane	186/16686	187/18670	1.57846e-08	4.31469e-07	2.75633e-07	2181/60/102/10551/9495/207/208/288/312/163/1173/26060/367/382/9912/27237/572/27113/596/598/637/9847/784/10369/841/975/1000/1020/8851/57214/11261/10519/25999/1213/245812/163882/9419/1399/1445/8048/1601/1605/1739/2039/57628/1869/84455/1956/1969/2042/2048/2064/7430/51024/2534/8326/2633/2664/2693/57120/2817/221914/2719/2239/2262/10082/2852/160622/56850/2934/3002/3208/3265/3458/51763/3630/23096/3675/3…	186
GO:0071695	BP	GO:0071695	anatomical structure maturation	229/16686	232/18670	1.61788e-08	4.40376e-07	2.81323e-07	11057/94/577/375790/8854/283/55908/26057/23294/196527/351/372/429/6790/558/9334/9331/53335/596/631/8419/168620/650/675/100131137/695/712/10882/718/26256/117155/347732/378807/257062/25858/865/645811/6363/6366/891/1235/994/1001/1003/8851/8941/1026/1028/1050/51286/1080/64581/1203/6900/26047/1499/6376/1524/1605/1618/8642/1649/1672/1738/11144/1910/285588/2034/2038/2046/2056/2068/2069/56975/116151/9855…	229
GO:0009612	BP	GO:0009612	response to mechanical stimulus	208/16686	210/18670	1.69587e-08	4.59666e-07	2.93645e-07	26090/58/84059/183/207/285/27063/200539/63982/358/40/9311/440/476/477/51761/23621/572/9531/578/8915/623/632/654/664/7832/784/834/835/838/841/9994/859/891/958/1111/1116/57053/55584/1185/1265/26047/1301/1277/1281/8738/8048/3627/6387/7852/1535/1605/140947/1634/1756/1813/1906/1956/2021/2022/1161/2113/2115/8772/355/2353/2354/8061/93986/2534/1647/2626/2729/8200/2697/2805/22927/9759/3249/3356/3064/3485/…	208
GO:0052126	BP	GO:0052126	movement in host environment	158/16686	158/18670	1.80443e-08	4.87046e-07	3.11137e-07	59272/290/325/558/857/858/867/79872/1234/30835/920/4179/1604/972/941/975/942/999/222256/983/27243/25978/51652/128866/92421/9076/9074/9080/339390/10332/23601/1378/1380/1499/1500/1508/1525/3576/7852/1605/1642/1803/6993/1948/1949/1956/1969/2060/55770/23265/50848/2219/8547/2519/2621/2838/2885/156/2934/2993/26762/222537/3303/3304/3356/3373/8692/8372/3383/3416/8519/10581/10410/3440/9798/83737/3673/3678…	158
GO:0035303	BP	GO:0035303	regulation of dephosphorylation	207/16686	209/18670	1.88247e-08	5.05992e-07	3.2324e-07	134/186/23141/57221/10776/26229/9530/650/91272/259282/284257/23523/801/805/808/57662/23261/83987/10421/11314/945/157313/1003/80279/55125/11261/63928/1133/255919/163882/1408/81566/80034/10395/1740/1741/1760/1813/78986/5610/392617/114794/8178/2029/116224/10160/115352/23307/2280/2281/2629/2771/55105/2822/389207/2932/3326/7184/3064/3458/3476/3486/3551/51763/8826/3672/3673/3717/57082/3958/10288/22853/…	207
GO:0045216	BP	GO:0045216	cell-cell junction organization	184/16686	185/18670	1.96036e-08	5.24742e-07	3.35218e-07	1636/59272/81/118/4301/183/389813/283/287/324/382/402/421/654/23705/253559/57863/57662/857/865/83605/57126/928/999/1008/1009/1010/1012/1013/1015/1016/28513/1000/28316/64405/64403/60437/1001/1002/1003/1004/1005/1006/1007/222256/9076/149461/1365/7122/9074/9080/8506/92359/1436/1445/1495/1499/1500/1501/1525/1739/9231/1828/1829/1832/1894/23136/1969/90952/50848/2149/2150/85302/201163/143162/6624/7855/2…	184
GO:0006403	BP	GO:0006403	RNA localization	227/16686	230/18670	1.98045e-08	5.2793e-07	3.37254e-07	29974/8086/6059/3267/25909/26993/54890/10189/23237/472/545/6311/636/23299/160419/22794/10576/7203/10575/22948/908/10574/10694/51362/1069/1070/26097/9793/29894/53981/51692/10898/11052/167227/55308/11269/29118/10212/7919/170506/9785/1660/1736/9775/1977/1984/56648/143244/3692/56943/5394/23404/51010/2091/81608/10211/2332/84248/9908/2733/3087/3178/144983/3181/220988/3192/3297/10642/10644/10643/55677/1…	227
GO:0001764	BP	GO:0001764	neuron migration	157/16686	157/18670	2.02102e-08	5.36527e-07	3.42746e-07	116983/9289/23284/8846/323/9181/170302/429/259266/460/474/26053/558/56751/343472/581/585/815/816/885/886/1233/1020/8851/8941/6792/9620/1951/10752/6900/1281/1398/1399/1496/1499/6376/6387/7852/1600/153090/1630/51473/9201/1641/54541/27185/161582/92737/1812/1813/644168/55140/2066/79791/200933/389549/55079/2258/2260/2316/23768/2534/7976/2621/2624/2625/2676/2697/2796/2823/54328/285313/3675/9856/9585/84…	157
GO:0007623	BP	GO:0007623	circadian rhythm	206/16686	208/18670	2.0895e-08	5.52433e-07	3.52908e-07	15/100/107/9370/134/135/181/191/196/406/56938/445/468/22809/10533/220202/8553/79365/114781/8945/9607/112464/57805/983/1019/1141/148523/85457/1364/9575/1374/1385/1390/1392/23373/1406/1407/1408/1437/1453/1454/1628/1642/1644/1813/1814/1815/1859/1956/1958/1960/2033/2146/2155/26224/23291/55294/2673/2691/2692/51738/2767/2776/80045/11245/2932/3062/3065/3066/8841/50865/6928/3172/3184/10236/3192/9956/3363…	206
GO:0021537	BP	GO:0021537	telencephalon development	245/16686	249/18670	2.21022e-08	5.79598e-07	3.70261e-07	9289/23287/220/238/306/358/200894/170302/429/259266/79969/22809/471/474/493/552/554/572/581/583/585/63827/64919/597/89927/650/652/664/22903/7832/113246/836/317762/1000/1020/8851/8941/1021/50937/153241/55636/6900/26047/1281/1398/1399/55118/1436/1459/1499/6387/7852/1600/153090/166614/27185/85458/1745/1746/1749/63950/1767/25911/1812/1813/114327/1943/1956/8891/8893/2016/2018/8320/2044/2048/2049/2066/…	245
GO:0051321	BP	GO:0051321	meiotic cell cycle	245/16686	249/18670	2.21022e-08	5.79598e-07	3.70261e-07	10097/10096/192670/256006/259266/136991/472/546/6790/6795/7917/66037/675/676/83990/643376/699/701/9184/79703/317761/811/25858/147872/339834/8900/57820/85417/898/9134/991/993/994/995/1017/1060/378708/201254/1164/124817/56603/1618/54514/11144/1761/63946/29947/64180/1843/51207/146956/197342/2067/2072/2069/9700/161829/9156/171482/171483/171484/2175/2177/57697/286151/26271/63979/8468/56776/51343/2801/…	245
GO:0031668	BP	GO:0031668	cellular response to extracellular stimulus	263/16686	268/18670	2.23292e-08	5.8083e-07	3.71048e-07	23394/136/199/9131/8644/213/55626/57463/26/359/360/2909/432/440/467/468/22863/9474/10533/490/552/558/10458/53335/596/8678/441925/632/168620/659/154743/83990/144577/784/93664/9607/846/652968/729438/352954/867/875/968/1026/1030/10518/23274/1277/1312/80315/1515/1535/1536/1591/1594/1611/92196/79077/9681/29103/10059/1824/10919/5610/9451/440275/1965/1981/3992/11170/355/26263/2242/8074/96459/2348/2350/2…	263
GO:0050714	BP	GO:0050714	positive regulation of protein secretion	263/16686	268/18670	2.23292e-08	5.8083e-07	3.71048e-07	65985/18/9619/25/43/101/8754/114/135/177/186/199/9447/9590/247/283/27063/55107/322/375/382/408/23400/572/8938/640/654/388581/114899/114900/9854/727/23705/11132/22900/834/846/6346/6363/6348/929/11126/914/51744/29126/23607/945/947/952/965/1080/27159/1147/26253/23601/93978/283420/57393/1392/64109/56253/1436/23586/170506/1660/10059/8447/1813/8655/1956/55763/23086/7430/2149/2150/2219/55612/2864/2867/2…	263
GO:0071375	BP	GO:0071375	cellular response to peptide hormone stimulus	313/16686	321/18670	2.30918e-08	5.98253e-07	3.82178e-07	88/107/108/109/196883/111/112/113/114/115/9370/51094/183/185/186/57085/10768/197/207/208/308/1176/324/328/339/26060/55198/353/383/57492/445/490/537/535/23545/50617/533/527/9114/245972/8992/155066/523/525/526/528/245973/51382/529/90423/9296/9550/534/127124/51606/10458/55971/9564/632/83990/388581/9847/760/815/11132/857/858/890/896/988/990/1019/634/8837/1154/64506/132864/1373/1385/1393/1394/1395/139…	313
GO:0043123	BP	GO:0043123	positive regulation of I-kappaB kinase/NF-kappaB signaling	182/16686	183/18670	2.43433e-08	6.28154e-07	4.0128e-07	25/9370/84962/11214/207/80216/26057/80833/27032/8915/329/330/23476/684/497661/124583/84433/114769/64170/834/843/841/54862/28952/6363/6366/1236/948/920/958/972/8837/1147/93978/1491/1499/6376/1524/51523/65992/1653/9188/170506/1893/1894/1896/60401/10913/1936/2149/2150/8772/356/2280/2316/2534/2697/51026/653519/51704/3162/3357/24138/3551/9641/8517/3553/84639/3557/27179/27177/56300/26525/27178/55765/36…	182
GO:0001558	BP	GO:0001558	regulation of cell growth	402/16686	416/18670	2.60783e-08	6.70242e-07	4.28167e-07	25/91/94/102/8751/6868/51094/79602/23394/22850/183/185/186/9472/207/29882/322/323/348/393/9826/55210/551/552/8314/343472/9564/53335/596/604/623/627/8548/27302/659/221927/684/694/59284/817/65981/859/57805/11007/4856/952/978/998/79577/1002/54825/728642/984/1020/8851/51265/6792/1026/1027/1029/55602/1031/1032/634/56994/10519/1154/22883/9746/57699/9362/151835/1382/1399/51379/1410/1457/9150/2017/6387/5…	402
GO:0000086	BP	GO:0000086	G2/M transition of mitotic cell cycle	243/16686	247/18670	2.68918e-08	6.88409e-07	4.39772e-07	5243/10121/84962/10142/7840/351/10776/472/6790/9212/571/641/79866/672/23476/84446/9024/8945/808/890/891/9133/85417/595/902/219771/9738/993/994/995/990/8317/983/5218/1017/1019/55755/80279/1022/1026/1030/1063/55835/22994/9662/22995/22897/55125/11190/80184/95681/9702/80254/80321/55722/79959/84131/1069/11200/92421/11113/9793/23332/63967/11064/1453/1454/8454/80174/1639/10540/11258/1785/29980/51514/177…	243
GO:0044839	BP	GO:0044839	cell cycle G2/M phase transition	261/16686	266/18670	2.70321e-08	6.88925e-07	4.40102e-07	5243/84142/10121/84962/10270/26993/10142/7840/351/10776/79915/22809/472/6790/9212/29086/9577/571/641/79866/672/79184/23476/84446/9024/8945/808/890/891/9133/85417/595/902/219771/9738/8555/993/994/995/990/8317/983/5218/1017/1019/55755/80279/1022/1026/1030/1063/55835/22994/9662/22995/22897/55125/11190/80184/95681/9702/80254/80321/55722/79959/84131/1069/1111/11200/92421/11113/9793/23332/63967/11064/1…	261
GO:0061138	BP	GO:0061138	morphogenesis of a branching epithelium	181/16686	182/18670	2.71255e-08	6.88925e-07	4.40102e-07	25/90/170690/133/183/186/367/374/596/650/652/655/55727/8945/846/859/6356/9620/4435/1282/1435/1499/56998/1512/1522/1605/8642/780/1739/9231/54567/1906/1909/1950/2022/1969/2099/80004/2119/2138/79633/10116/2246/2255/2247/2252/2253/2260/2263/63943/3169/2303/2297/2294/10818/7855/2637/8521/2658/151449/2668/2736/2737/10672/2719/2885/80000/79977/64412/3082/64399/6928/3207/3202/10481/3217/3237/3239/3549/35…	181
GO:0007204	BP	GO:0007204	positive regulation of cytosolic calcium ion concentration	311/16686	319/18670	2.7616e-08	6.98632e-07	4.46303e-07	25/27/1238/57007/51554/111/114/116/117/133/148/147/183/185/9472/287/187/9474/477/493/551/552/553/578/581/10134/596/623/624/114897/719/728/27202/773/775/776/781/783/784/796/799/801/805/808/817/825/844/845/857/859/887/6346/6363/6366/56477/6348/1230/2826/729230/1232/1233/1234/1235/1236/1237/10803/9034/930/100133941/948/952/920/1043/1604/1020/57214/55636/10523/57053/55584/10518/1193/1240/1268/11151/1…	311
GO:0055067	BP	GO:0055067	monovalent inorganic cation homeostasis	154/16686	154/18670	2.83952e-08	7.15537e-07	4.57102e-07	134/135/183/185/186/282679/479/476/477/478/480/481/482/483/495/496/506/537/92270/535/23545/50617/533/527/9114/245972/8992/155066/523/525/526/528/245973/51382/529/90423/9296/9550/534/127124/51606/551/552/554/596/730/760/766/84317/887/1080/11261/1182/1201/1203/54982/1312/10699/1585/1579/66002/8529/1657/23312/1813/1814/1906/1910/356/2771/653519/51463/2896/3741/3757/3766/3759/3778/154881/120892/4097/…	154
GO:0060070	BP	GO:0060070	canonical Wnt signaling pathway	326/16686	335/18670	2.963e-08	7.396e-07	4.72474e-07	25960/139285/219287/205147/22881/324/10297/348/406/259266/8312/8313/25805/607/283149/80114/112401/650/8945/65981/857/57805/219771/1000/1001/5218/57680/1277/1452/122011/1453/1454/53944/1455/1456/23399/115908/1499/1500/1501/8452/1540/23500/1601/153090/51339/147906/1613/1649/1654/27185/85458/22943/27123/27122/27121/27120/1749/374946/1855/1856/1857/1896/1950/1956/1958/2010/9679/55612/2255/2253/2254/2…	326
GO:0048872	BP	GO:0048872	homeostasis of number of cells	242/16686	246/18670	2.96598e-08	7.396e-07	4.72474e-07	25/22985/91/92/100/6868/103/118/221395/51327/207/10000/212/272/129138/301/5926/405/171023/93974/558/567/578/8314/581/8915/596/10018/604/613/652/669/778/84433/836/4856/9133/729230/1233/1236/972/1000/1021/1054/11151/1435/6372/3579/1540/2039/9093/1777/55619/139818/8444/2016/2034/2038/2056/2068/2113/2116/2146/2149/8772/116151/2176/2207/2271/2322/2323/28982/8456/2309/50943/2539/202309/2623/2624/2625/5…	242
GO:0009150	BP	GO:0009150	purine ribonucleotide metabolic process	386/16686	399/18670	2.96941e-08	7.396e-07	4.72474e-07	8086/51166/10157/215/84836/31/32/38/84320/47/641371/26027/134526/55856/10965/122970/641372/11332/10005/23597/23205/81616/80221/197322/2180/2181/2182/51703/23305/116285/123876/348158/6296/341392/54988/142827/84532/55902/89/107/55811/108/109/196883/111/112/113/114/115/132/83440/158/203/204/50808/205/26289/221264/226/229/230/270/271/272/351/353/405/471/498/506/509/513/514/516/517/518/521/9551/10632/…	386
GO:0002285	BP	GO:0002285	lymphocyte activation involved in immune response	180/16686	181/18670	3.02248e-08	7.49923e-07	4.79069e-07	25/100/57379/301/164/54518/200558/79915/538/10538/602/604/100141515/6363/1235/4064/930/911/51744/940/958/959/4179/941/975/942/1015/634/23529/338339/26253/11151/28514/55619/139818/440275/8320/2067/9156/51010/118460/2150/2207/2213/10875/27086/50943/202309/2625/1880/84868/3109/3134/3142/3146/3329/3383/3439/3446/3447/3448/3449/3451/3440/3452/3441/3442/3443/3444/3445/3456/338376/3458/56832/282618/3467…	180
GO:0030168	BP	GO:0030168	platelet activation	153/16686	153/18670	3.18027e-08	7.8605e-07	5.02148e-07	18/60/71/11093/170692/150/151/152/239/348/408/409/558/388552/55330/29071/114897/958/959/928/634/51266/1192/1277/1278/1281/1311/1465/1606/1607/8527/8526/1608/160851/9162/139189/1609/8525/2039/954/2147/2149/2151/9002/2157/2207/83706/2243/2244/2266/9158/2316/2534/8323/2621/2623/2767/2768/10672/9630/2769/2776/2778/2782/54331/2811/2812/2814/51206/2815/3043/3273/3315/3569/3611/3674/3690/3708/3709/3710/…	153
GO:0045665	BP	GO:0045665	negative regulation of neuron differentiation	222/16686	225/18670	3.27989e-08	8.0758e-07	5.15901e-07	93650/112/348/351/382/393/396/50807/429/259266/567/9529/53335/655/811/10498/9139/952/1020/8851/55755/51265/29956/10519/1270/6900/152330/1400/58190/1522/1600/1630/1656/23258/1716/1735/57540/85458/22943/28514/1745/1746/26052/1809/374946/1840/1910/1942/1948/1949/440275/1977/56478/2043/2045/2048/55079/2258/2288/2309/23105/282969/2580/10220/2664/2672/2737/64689/9283/2931/2932/3066/3280/57801/388585/23…	222
GO:0018205	BP	GO:0018205	peptidyl-lysine modification	384/16686	397/18670	3.49804e-08	8.58017e-07	5.48122e-07	8086/86/51412/322/5926/51742/405/408/55870/9070/79969/1386/9474/538/134145/546/26053/7917/11177/53335/54880/57673/2647/672/675/23774/23476/29117/10902/7862/27154/79823/825/8535/9085/253175/9426/203611/26038/1111/9575/51200/1387/200186/751071/1487/10664/140690/1491/1499/9646/30827/1725/55929/63946/1786/1789/83475/84444/8193/5977/8110/84661/1810/143241/84332/8726/221143/399818/25895/196483/1958/195…	384
GO:0051961	BP	GO:0051961	negative regulation of nervous system development	308/16686	316/18670	3.60955e-08	8.8167e-07	5.63232e-07	93650/112/116/9289/348/351/55198/382/393/396/22899/9181/50807/429/430/259266/567/9529/53335/89927/655/657/1620/811/10498/9139/6356/952/1020/8851/55755/51265/51286/29956/10519/1270/6900/152330/1281/1400/58190/1495/1499/1075/1522/6376/23500/1600/1630/1656/23258/1716/23405/1735/57540/85458/22943/28514/10683/1745/1746/26052/1809/374946/1814/1840/11221/6993/1910/1942/1948/1949/9451/440275/1977/56478/2…	308
GO:0042176	BP	GO:0042176	regulation of protein catabolic process	369/16686	381/18670	3.6218e-08	8.8167e-07	5.63232e-07	101/8754/575/150/116986/207/210/139285/54467/302/324/10297/348/369/9870/25820/10425/406/140456/140458/140462/23192/10533/23400/93974/51374/4287/6790/8312/51582/113451/9532/9529/7917/54971/580/55212/10134/9024/8945/722/725/819/857/859/863/57805/28952/975/999/80279/1027/1050/11200/55743/79643/23274/1191/150684/64326/1452/122011/1453/1454/1457/1459/1471/5476/1075/8450/1595/1601/153090/51339/79016/16…	369
GO:0006611	BP	GO:0006611	protein export from nucleus	178/16686	179/18670	3.75222e-08	9.06575e-07	5.79142e-07	8086/6059/3267/10768/26993/54890/10189/126549/10541/9531/580/160419/811/8536/22794/54535/51362/1020/11261/26097/29894/53981/51692/10898/1434/51496/55308/11269/29118/10212/7919/9785/51277/80824/1959/9775/1977/1984/3692/2010/56943/81608/84248/2621/2733/2932/51512/3087/3181/3313/3429/3553/55677/84946/4116/55110/8888/4193/4686/22916/55706/51068/65083/4869/57122/55746/9972/9631/23279/23511/23165/23225…	178
GO:0008361	BP	GO:0008361	regulation of cell size	178/16686	179/18670	3.75222e-08	9.06575e-07	5.79142e-07	25/118/23394/207/84335/10000/29882/196527/310/348/358/361/393/538/343472/627/659/859/1002/1019/1020/8851/51265/6792/1182/1185/2055/1207/1382/1385/2017/6387/23191/1627/28988/1630/64798/27185/1785/1808/374946/1826/1874/1906/1946/2045/2258/2335/23105/2664/2784/2803/2932/3326/3475/3575/3611/128239/57611/9798/3778/3783/23028/3792/3897/389541/10542/3984/23566/4035/56262/23499/4099/4131/4133/9175/4137/1…	178
GO:0050870	BP	GO:0050870	positive regulation of T cell activation	200/16686	202/18670	3.9037e-08	9.39656e-07	6.00274e-07	100/101/177/199/207/301/8546/8943/572/8915/604/151888/10385/84433/857/865/283234/6363/6347/6366/6352/729230/1236/11126/912/30835/100133941/939/29126/80381/940/916/920/959/4179/961/921/1604/923/970/972/941/975/9308/942/998/160365/11151/1445/1493/1540/9093/81704/1803/11221/10148/1947/1948/1949/1960/2056/8772/51571/2319/50943/2534/2625/2736/2737/9402/2885/84868/3280/11148/3109/3113/3115/3133/3135/31…	200
GO:0051235	BP	GO:0051235	maintenance of location	307/16686	315/18670	3.94589e-08	9.46281e-07	6.04507e-07	19/9619/51099/25/32/130399/9472/10142/207/213/84266/27329/287/288/81573/308/309/8943/187/335/338/346/348/57584/402/23568/259266/9474/477/487/540/2583/580/581/585/602/623/26580/718/775/801/805/808/811/817/825/844/845/857/28952/6363/6366/6348/1234/1236/930/948/920/1020/57214/9350/55636/10523/1149/1193/11151/1401/1407/6376/3627/6373/4283/1535/199699/1627/1649/8694/84649/201140/1729/1756/1812/1813/82…	307
GO:0006261	BP	GO:0006261	DNA-dependent DNA replication	151/16686	151/18670	3.98927e-08	9.5314e-07	6.08888e-07	57379/10189/79915/10533/546/11177/604/641/259282/675/898/9134/997/8318/990/8317/1017/8099/1025/81620/378708/201254/11200/63922/54921/1602/10926/80174/1663/1763/9093/29980/79075/144455/79733/146956/197342/54465/57697/84893/26271/55294/2237/2260/348654/9837/51659/64785/84296/647309/51053/92797/3159/54617/3978/3980/222229/55388/4171/4172/4173/4174/4175/4176/254394/79892/157777/92667/253714/4361/4437…	151
GO:0016049	BP	GO:0016049	cell growth	465/16686	484/18670	4.24744e-08	1.01108e-06	6.45902e-07	25/91/94/102/8751/6868/51094/79602/23394/22850/148/183/185/186/11214/9472/207/214/29882/322/323/348/351/393/9826/10425/55210/6790/26053/551/552/8314/343472/9564/53335/596/604/623/627/55909/8548/27302/659/221927/684/694/203228/59284/817/65981/859/57805/11007/4856/952/978/998/79577/1002/54825/728642/984/1020/8851/51265/6792/1026/1027/1029/55602/1031/1032/634/56994/10519/1154/22883/9746/23242/8904/5…	465
GO:0030111	BP	GO:0030111	regulation of Wnt signaling pathway	352/16686	363/18670	4.35433e-08	1.03271e-06	6.59722e-07	25/25960/115701/139285/219287/205147/22881/324/10297/147495/348/351/406/259266/10159/527/245973/8312/8313/25805/56033/80114/112401/650/8945/64897/65981/857/865/25776/57805/8840/219771/79577/1000/1001/5218/57680/4435/1277/1452/122011/1453/1454/53944/1455/1456/1457/23399/115908/1499/56998/1500/1501/8452/80319/1540/23500/1601/153090/51339/168002/147906/1613/51473/1649/1654/55789/27185/85458/22943/27…	352
GO:0050953	BP	GO:0050953	sensory perception of light stimulus	219/16686	222/18670	4.43606e-08	1.04824e-06	6.69643e-07	24/368/3983/84059/23746/314/84100/407/22926/51761/6314/582/79738/583/585/129880/55212/27241/7439/8419/9478/51475/57010/778/93589/783/285331/64072/1001/11190/1121/1141/149461/53405/54982/2055/7401/1259/1261/1258/54714/26504/1301/80781/1277/1280/594855/339302/1406/1409/1411/1412/1413/1414/1415/1417/131544/1418/1419/1420/1421/155051/1427/1429/1545/285440/9249/54567/131118/128338/2202/24139/2034/2140…	219
GO:0016331	BP	GO:0016331	morphogenesis of embryonic epithelium	150/16686	150/18670	4.4679e-08	1.05191e-06	6.71988e-07	25/133/8854/220/8092/317/367/2909/8289/585/8915/652/653/655/836/57545/9620/1072/23242/115908/1499/10522/10395/1855/1856/1857/57669/2255/2253/2263/2348/80199/8321/2535/7976/8323/2625/151449/2668/2736/11146/79977/57822/2926/9421/388585/3091/6928/55764/26160/51098/55081/79192/153572/79191/3714/2648/126695/84678/7403/9585/3911/9355/11019/8543/4036/4040/7798/9968/57534/54903/4522/25902/4524/4838/9241/…	150
GO:1901214	BP	GO:1901214	regulation of neuron death	305/16686	313/18670	4.71434e-08	1.1059e-06	7.06475e-07	25/101/23394/134/135/116986/9131/7965/207/84335/8846/55626/284/163/348/408/409/429/1386/468/10533/472/23400/558/23621/572/56751/581/596/598/10018/627/80823/666/84280/7832/712/728/824/835/836/841/842/867/6347/6348/6352/4345/131450/947/997/1020/8851/1051/1113/10752/29082/128866/11261/1139/4435/23529/1201/1191/1270/1271/11151/80315/1385/1394/9244/1435/1440/1499/1522/6376/1524/1616/1630/1649/54541/17…	305
GO:0051092	BP	GO:0051092	positive regulation of NF-kappaB transcription factor activity	149/16686	149/18670	5.00393e-08	1.16536e-06	7.44458e-07	101/177/183/9447/238/268/351/367/9181/8915/695/815/825/84433/79092/114769/10498/847/857/948/958/959/8837/1147/10519/9575/1191/1491/6376/1524/65992/56919/1660/1896/60401/5610/23085/2241/10211/2319/3303/3304/3383/3551/8517/3606/8809/8807/3553/3556/3630/3654/3656/11213/51135/3689/3845/3965/9208/4057/10892/9175/6885/11043/92140/136319/4615/4790/4791/58484/114548/10392/64127/4869/4914/55367/5319/10935…	149
GO:0060041	BP	GO:0060041	retina development in camera-type eye	149/16686	149/18670	5.00393e-08	1.16536e-06	7.44458e-07	43/86/93/94/54806/22899/84100/220202/490/493/51761/581/585/658/659/57010/793/835/285331/50937/56853/55636/1181/2055/1282/1545/1641/1735/28514/54567/1745/1746/1826/24147/121643/8322/2779/2780/2782/2823/2916/348980/3091/204851/28996/3208/9742/3549/3615/10265/23210/284217/3913/10319/3975/9355/79888/4041/91355/4040/4124/4149/56890/5469/84465/10461/83552/4628/4669/4693/5818/25945/4760/58158/4867/26173…	149
GO:0019058	BP	GO:0019058	viral life cycle	319/16686	328/18670	5.46045e-08	1.2671e-06	8.09453e-07	8086/59272/103/104/57379/290/302/325/200315/27350/140564/200316/60489/164668/348/55054/89849/9474/558/8815/596/684/388419/857/858/6347/6352/6355/8812/1234/30835/940/920/4179/1604/972/941/975/942/998/222256/983/5119/57132/27243/25978/51652/29082/128866/92421/51510/79643/91782/9076/9074/9080/339390/10332/23601/29883/1378/1380/1487/1488/1508/1525/3576/7852/10663/1605/1642/1654/1655/1656/7913/1803/69…	319
GO:0035107	BP	GO:0035107	appendage morphogenesis	148/16686	148/18670	5.60424e-08	1.29118e-06	8.24834e-07	3899/8854/8092/257/60529/444/546/27077/578/581/10018/652/655/657/658/26005/775/55636/50515/1280/65250/1382/1387/1499/56603/22943/1749/1750/79659/1889/2019/344191/137392/2201/6468/2255/2249/2253/2254/2260/2263/28982/342184/80144/341640/8323/8200/2697/2702/2736/2737/2768/2778/2719/79977/9464/3065/3066/3206/3207/3205/3226/3227/3236/3238/3239/3235/55764/9742/51098/3549/54928/27152/23288/51176/64327/8…	148
GO:0035108	BP	GO:0035108	limb morphogenesis	148/16686	148/18670	5.60424e-08	1.29118e-06	8.24834e-07	3899/8854/8092/257/60529/444/546/27077/578/581/10018/652/655/657/658/26005/775/55636/50515/1280/65250/1382/1387/1499/56603/22943/1749/1750/79659/1889/2019/344191/137392/2201/6468/2255/2249/2253/2254/2260/2263/28982/342184/80144/341640/8323/8200/2697/2702/2736/2737/2768/2778/2719/79977/9464/3065/3066/3206/3207/3205/3226/3227/3236/3238/3239/3235/55764/9742/51098/3549/54928/27152/23288/51176/64327/8…	148
GO:0043406	BP	GO:0043406	positive regulation of MAP kinase activity	253/16686	258/18670	5.78919e-08	1.32904e-06	8.49024e-07	101/8754/134/136/150/151/177/84962/11214/238/7984/408/60370/79444/650/652/114898/727/728/9607/6363/100133941/958/959/972/975/983/1139/1398/1399/1445/1464/284340/7852/153090/1616/28988/22943/1815/142679/1847/1848/1849/1852/1856/1857/1906/1908/1950/1956/5610/1991/255324/2043/2064/2074/2081/10595/10961/2146/2149/221472/2246/2255/8817/2247/2260/2321/2322/2357/10818/11211/8322/7855/8325/1647/4616/1091…	253
GO:0007584	BP	GO:0007584	response to nutrient	216/16686	219/18670	5.99638e-08	1.37172e-06	8.76291e-07	65985/19/64240/64241/2180/2181/2182/100/9370/79602/158/178/191/9131/8644/210/8854/218/249/265/57463/317/335/360/383/411/429/445/490/10458/590/594/53335/8678/632/655/83990/717/846/652968/729438/352954/847/56477/595/916/920/1030/1032/10518/1268/1277/1327/1385/3627/1535/1536/1543/1591/1592/56603/1594/1603/1609/1723/1788/1789/1791/1938/1956/2029/2056/2067/2155/2242/8074/2281/2348/2350/3170/2534/2621/…	216
GO:0006605	BP	GO:0006605	protein targeting	419/16686	435/18670	6.29822e-08	1.43568e-06	9.17148e-07	22885/30/10965/122970/10005/51/8309/8310/134/55750/8540/189/9049/9590/9495/9472/208/23600/288/10053/130340/8546/8943/26985/10717/23431/9179/11154/10425/84100/23204/9776/64422/93974/570/9531/9530/8314/8678/441925/637/665/9847/784/10369/10368/847/11140/1020/8851/57214/131474/1121/29082/128866/11261/10519/1191/1384/54677/1459/1610/8528/26063/10901/2039/29103/131118/728489/1891/10455/1962/2053/2064/5…	419
GO:0051607	BP	GO:0051607	defense response to virus	234/16686	238/18670	6.47841e-08	1.47156e-06	9.40066e-07	10060/6059/55324/103/104/84871/60509/57379/9447/9255/26057/339/200315/9582/27350/140564/200316/60489/164668/10533/566/596/8678/329/330/664/665/51297/684/708/64170/50489/958/115004/29883/27297/3627/4283/54541/1653/10521/9188/23586/55601/1667/728358/1668/170506/79132/1660/1755/5611/151636/5610/440275/255520/2074/55763/54512/56915/2150/8772/63901/8547/10875/2316/10146/2633/2635/63906/51191/5654/8692…	234
GO:0006814	BP	GO:0006814	sodium ion transport	215/16686	218/18670	6.62924e-08	1.49529e-06	9.55226e-07	8647/81/154/10768/207/288/196527/375/41/40/9311/55515/51802/479/476/477/478/480/481/482/483/493/495/496/525/51297/817/347732/378807/859/11261/154043/26504/1272/150684/23412/29099/1739/1756/1785/1813/1814/1815/2257/2258/5348/486/5349/53828/53827/53826/53822/2745/23171/348980/610/57657/10021/23072/57520/3775/3799/54800/26249/10916/91749/4302/259232/4704/4734/23327/81832/81831/79570/154215/286183/12…	215
GO:0007601	BP	GO:0007601	visual perception	215/16686	218/18670	6.62924e-08	1.49529e-06	9.55226e-07	24/368/3983/84059/23746/314/84100/407/22926/51761/6314/582/79738/583/585/129880/55212/27241/7439/8419/9478/51475/57010/778/93589/783/285331/64072/1001/11190/1121/1141/149461/53405/54982/2055/7401/1259/1261/1258/54714/26504/1301/80781/1277/1280/594855/339302/1406/1409/1411/1412/1413/1414/1415/1417/131544/1418/1419/1420/1421/155051/1427/1429/1545/285440/9249/54567/131118/128338/2202/24139/2034/2140…	215
GO:0060348	BP	GO:0060348	bone development	214/16686	217/18670	7.32842e-08	1.64724e-06	1.05229e-06	10006/54/11214/249/139285/29123/196527/302/309/171023/537/8313/56987/632/650/652/654/658/659/10498/645811/8840/1044/9350/1101/22856/51208/1690/1303/1305/7373/1277/57642/81578/85301/1280/1291/1292/1293/1294/1311/55790/56603/140947/8642/9249/1749/54808/2022/2033/56975/79633/2200/55294/8817/2249/2253/2263/2261/2313/2296/1112/27086/158326/2688/51738/2697/2734/2737/2778/26585/3037/3207/3214/387733/261…	214
GO:0035690	BP	GO:0035690	cellular response to drug	417/16686	433/18670	7.35736e-08	1.648e-06	1.05278e-06	1244/25/340485/730249/60/8751/107/108/109/111/112/113/114/9370/10974/375790/186/196/199/9131/9447/238/57463/55139/301/26/328/358/383/9181/409/445/468/10533/493/546/558/567/572/10458/53335/8678/641/664/672/779/790/50632/842/845/652968/729438/352954/858/57332/6354/890/969/999/983/1017/1019/8851/10715/8837/1080/11200/51510/1128/1129/1131/1132/1133/1136/1137/1139/1141/10518/1392/1393/1398/1399/1495/1…	417
GO:0007612	BP	GO:0007612	learning	145/16686	145/18670	7.87253e-08	1.75729e-06	1.1226e-06	8086/10097/2515/109/577/183/351/23237/378/41/84896/477/10396/6310/342371/8704/590/84446/7832/10882/885/1020/1141/23152/7122/1201/2055/6900/26047/1312/1385/1392/1394/1497/1621/23259/10522/9162/22943/1742/1812/1813/1814/1816/440275/9775/2019/2048/2258/2353/8061/27023/93986/2534/2558/2764/54112/2902/2903/2915/3091/3156/3269/3274/3064/90410/3643/3688/57338/84502/3725/8997/3815/3845/5641/164312/4130/2…	145
GO:0000075	BP	GO:0000075	cell cycle checkpoint	213/16686	216/18670	8.10081e-08	1.80201e-06	1.15117e-06	84142/25906/324/1820/1386/472/545/84126/6790/9212/29086/9577/581/598/641/672/79184/83990/84446/7832/699/701/9184/10498/835/57805/891/595/8555/991/995/8318/988/990/983/1017/55755/80279/1026/1027/1030/81620/1063/80254/1111/11200/55743/92421/9575/63967/23019/25904/55571/4849/4850/57472/246175/29883/9337/9125/8738/1407/8451/64858/7919/1739/1763/29980/84444/51514/1843/51143/1869/1874/144455/79733/4402…	213
GO:0009615	BP	GO:0009615	response to virus	314/16686	323/18670	8.42847e-08	1.86415e-06	1.19086e-06	10060/6059/55324/59/103/104/84871/60509/57379/9447/9255/26057/1174/338/339/200315/9582/27350/140564/200316/60489/164668/375/10533/566/8815/55509/596/602/8678/329/330/664/665/51297/684/388419/708/64170/81576/6356/6363/6367/6351/6352/6355/22948/50489/958/1021/1072/115004/1129/1147/1191/29883/27297/58487/3627/6387/4283/7852/1543/9201/54541/1653/10521/9188/1654/23586/55601/1667/728358/1668/170506/791…	314
GO:0032868	BP	GO:0032868	response to insulin	266/16686	272/18670	8.46684e-08	1.86415e-06	1.19086e-06	15/130399/9370/51094/133/181/183/197/207/208/1176/324/339/26060/55198/353/490/537/535/23545/50617/533/527/9114/245972/8992/155066/523/525/526/528/245973/51382/529/90423/9296/9550/534/127124/51606/10458/55971/9564/632/388581/9847/790/11132/847/858/896/1019/634/8837/1154/4435/64506/132864/1407/8048/23191/55667/29904/1958/1959/1978/1979/3692/375704/5167/9852/54206/2101/2170/2241/2865/2303/2308/2309/…	266
GO:1902105	BP	GO:1902105	regulation of leukocyte differentiation	266/16686	272/18670	8.46684e-08	1.86415e-06	1.19086e-06	25/22985/100/101/9370/177/301/8546/8943/325/286410/537/558/572/604/632/652/695/10385/714/760/814/84433/9607/841/865/6363/6348/1230/729230/9398/914/939/940/920/4179/972/941/9308/942/1021/634/1051/51208/1209/1378/1385/1435/1493/1499/56998/8451/1540/56603/81501/29102/1840/11221/1960/2064/2101/2124/8772/2175/2177/2200/25793/55294/2213/115352/2242/10875/2323/2353/2302/8456/27086/50943/2488/10272/2621/…	266
GO:0045088	BP	GO:0045088	regulation of innate immune response	297/16686	305/18670	9.57298e-08	2.10052e-06	1.34186e-06	2/6059/730249/101/103/9447/164/348/26060/55198/383/409/8915/329/330/8945/58509/23705/84433/64170/6352/11126/912/30835/10666/10225/11140/634/115004/1147/10462/387837/50856/170482/338339/26253/93978/29883/1690/1378/1387/1398/56253/8454/149095/79132/1660/1813/11221/2033/51752/2069/8772/60343/23291/2207/2213/2219/2867/2268/2358/2534/115362/2896/84868/3055/10614/3133/3134/3135/3146/3148/3149/127540/32…	297
GO:1901888	BP	GO:1901888	regulation of cell junction assembly	190/16686	192/18670	1.10167e-07	2.4091e-06	1.53899e-06	25/1636/59272/94/575/576/577/22859/23284/23394/375790/183/57463/347902/386724/347/351/382/395/40/54828/627/80823/57662/857/865/869/147381/1141/23332/23122/9076/7122/22883/64084/9746/1307/8292/23603/23316/1613/22943/10395/9231/2039/56940/1845/29904/1946/1981/57669/1969/2042/2045/2047/2048/2049/11170/10211/23769/23768/23767/342184/8321/7855/2596/51738/2693/2697/151306/2239/2824/2895/2902/3273/3551/…	190
GO:0045017	BP	GO:0045017	glycerolipid biosynthetic process	246/16686	251/18670	1.1227e-07	2.4468e-06	1.56307e-06	171586/51099/43/51205/2180/2181/2182/116986/55750/392636/10554/10555/56894/56895/55326/84962/246/248/283/335/336/375/377/472/660/718/824/10423/1040/8760/10390/1103/1119/1120/56994/255919/8904/8895/9362/27132/54675/1457/1459/1460/23399/80157/80821/23259/8694/84649/1606/1609/8525/8813/8818/54344/55500/55224/64850/2170/2171/84188/55294/2247/9896/128486/2358/2710/8443/8733/57678/150763/84803/137964/2…	246
GO:0019080	BP	GO:0019080	viral gene expression	189/16686	191/18670	1.22173e-07	2.62651e-06	1.67787e-06	8086/6348/6351/6352/904/905/1025/1105/9150/8562/1660/440275/1939/8661/8662/8664/8665/8666/51386/2033/5045/2959/2962/2963/3065/8091/3249/10410/51763/3725/51176/28985/29969/11043/22879/55706/7469/25920/51497/7936/64710/57122/55746/9972/9631/23279/23511/23165/23225/8021/129401/79023/348995/10762/53371/9818/23636/79902/4927/9688/4928/5094/5430/5431/5432/5433/5434/5435/5436/5437/5438/5439/5440/5441/98…	189
GO:0051054	BP	GO:0051054	positive regulation of DNA metabolic process	189/16686	191/18670	1.22173e-07	2.62651e-06	1.67787e-06	84142/65057/10097/207/306/322/200558/409/79915/472/545/546/9212/29086/9577/581/672/79184/57332/10576/7203/10575/22948/908/10574/10694/940/958/1017/1054/63922/54921/23529/1499/1663/7919/170506/1660/1736/29947/79075/151636/1956/2021/2067/2068/2074/1161/51010/118460/2138/2139/2140/2070/23201/2187/26272/2255/2247/2264/56776/2305/2521/26354/26585/79977/83933/3082/79618/3146/3178/3181/3184/3297/3320/33…	189
GO:0098657	BP	GO:0098657	import into cell	189/16686	191/18670	1.22173e-07	2.62651e-06	1.67787e-06	10060/2180/2181/60/183/207/208/163/23237/23204/10550/479/476/477/478/480/481/482/483/493/495/496/781/10369/10368/27092/27091/59284/59283/799/50632/948/2055/1261/1739/1759/1785/26052/1812/1813/1814/1815/1948/2060/2170/728215/27112/10211/2348/2350/486/2534/2668/2752/2824/146395/610/10021/3077/3208/3458/3587/8660/23479/3690/9992/3757/3758/3766/3767/3768/3769/3770/3772/3773/100134444/3759/3760/3761/3…	189
GO:0007156	BP	GO:0007156	homophilic cell adhesion via plasma membrane adhesion molecules	167/16686	168/18670	1.22958e-07	2.62651e-06	1.67787e-06	57463/347902/306/682/23705/57863/8832/999/1008/1009/1010/1012/1013/1014/1015/1016/28513/1000/28316/64405/64072/64403/60437/1001/1002/1003/1004/1005/1006/1007/92211/54825/222256/389118/53841/634/1048/4680/9620/1952/1951/22883/64084/9746/6900/152330/27255/8642/54798/1823/1824/1825/1826/57453/1828/1829/1830/147409/133418/90952/2195/2196/120114/79633/83872/152404/84966/57549/22997/3688/84623/3897/102…	167
GO:0050806	BP	GO:0050806	positive regulation of synaptic transmission	167/16686	168/18670	1.22958e-07	2.62651e-06	1.67787e-06	18/25/107/114/116/134/135/148/154/177/348/351/23237/409/10458/8938/760/766/776/783/784/10369/10368/27092/27091/59284/59283/793/794/6347/729230/1020/1139/1141/22883/64084/9746/1268/1385/1392/1394/1395/23373/23316/1524/10858/1742/10059/1812/1813/1815/84062/1855/1956/440275/2043/2048/11170/10211/2332/2695/2752/2852/2898/2902/2903/2904/2905/2906/2932/9001/152404/22997/3630/3710/253980/3799/3814/8564/…	167
GO:1990138	BP	GO:1990138	neuron projection extension	167/16686	168/18670	1.22958e-07	2.62651e-06	1.67787e-06	25/23394/214/29882/348/393/6790/26053/343472/53335/659/203228/59284/1002/1020/8851/51265/6792/8904/57699/9362/151835/1499/2017/6387/7852/23191/26999/1627/28988/9201/780/27185/1785/1808/374946/1826/1855/440275/2016/23769/23767/2335/2664/2803/2932/3320/3326/3475/3611/55364/8826/57611/3676/3688/50618/3897/3913/9355/3984/84298/4035/23499/4099/4131/4133/9175/4137/1954/4504/79594/81565/4692/23327/4825/…	167
GO:0001738	BP	GO:0001738	morphogenesis of a polarized epithelium	141/16686	141/18670	1.23843e-07	2.63667e-06	1.68437e-06	25/54806/55966/22881/160/161/163/1173/1175/128272/409/23245/84446/9024/57662/998/9620/1952/1951/1213/65250/115908/23002/1601/51339/22943/1741/9231/1855/1856/1857/10640/2294/2295/80199/8321/2535/7976/8322/7855/8323/8324/2719/2239/10082/57822/90410/27152/284217/3909/3911/9863/9968/54903/4300/4478/4649/85407/27031/4983/5048/50855/5216/57664/144165/166336/5682/5683/5684/5685/5686/5687/5688/143471/568…	141
GO:0034976	BP	GO:0034976	response to endoplasmic reticulum stress	278/16686	285/18670	1.26195e-07	2.6779e-06	1.71071e-06	37/118/10551/9131/246/267/257629/55139/317/55738/440/467/468/22926/1388/83734/487/488/9114/4287/550/7917/578/581/27113/10134/596/598/10018/51283/168620/666/9024/811/125972/821/837/857/57003/6347/595/80279/1051/1080/79094/1047/1191/10987/10488/90993/64764/84699/148327/153222/10106/1491/9820/3576/30827/153090/1639/1649/65992/1663/79139/51009/91319/51726/54788/79982/3300/4189/54431/202052/5611/23392…	278
GO:0051188	BP	GO:0051188	cofactor biosynthetic process	227/16686	231/18670	1.27853e-07	2.70419e-06	1.7275e-06	10058/31/32/38/47/130013/11332/23205/81616/197322/2180/2181/2182/51703/23305/84532/55902/125061/10327/210/211/212/554235/471/93974/56898/552900/654483/84869/79094/494143/9391/84191/51647/64428/57019/55748/80347/93058/80219/27235/51805/51117/84274/51004/10229/56997/79934/57017/1352/1355/1371/1497/1535/1536/1543/1544/79877/1719/200895/1737/1738/53905/50506/90527/405753/64834/54898/83401/6785/60481/…	227
GO:0072073	BP	GO:0072073	kidney epithelium development	140/16686	140/18670	1.38693e-07	2.92388e-06	1.86785e-06	38/170690/9370/183/186/54806/282679/384/10409/596/650/652/655/168667/793/847/100133941/947/9350/4435/9244/1499/56998/3579/8642/1739/28514/1948/4072/2043/2045/2138/79633/2246/2247/2253/2260/2263/342184/2296/2303/2297/2302/2625/10220/2668/2737/2719/80000/64412/3280/388585/26508/6928/3207/3217/3237/3611/8826/79192/153572/79191/182/25959/55083/28999/26249/3911/3913/55366/3975/3976/84445/9500/9863/420…	140
GO:0043543	BP	GO:0043543	protein acylation	243/16686	248/18670	1.48942e-07	3.12973e-06	1.99935e-06	15/81926/51104/58489/86/51412/322/406/408/79969/1386/9474/26053/7917/11177/57673/2647/672/675/23774/29117/10902/7862/27154/8536/9085/253175/9426/203611/9425/85459/26038/1111/25999/9575/51200/1387/200186/1487/10664/1738/1743/55929/8193/5977/8110/1810/79075/1962/23741/55140/2033/57634/80314/26122/114799/157570/84140/201163/2308/50943/2624/2625/2752/51125/401647/2932/2959/9329/8520/3054/3066/55733/5…	243
GO:0051258	BP	GO:0051258	protein polymerization	276/16686	283/18670	1.51e-07	3.16267e-06	2.02039e-06	10152/54942/25/10097/10096/57180/653857/118/119/120/199/10142/246/283/79998/55435/375/382/10565/93663/79822/343578/395/402/84100/10552/10095/10109/10094/10093/10092/81873/348110/10677/9530/10458/55971/80115/585/274/55845/643338/157922/23271/57662/822/829/830/93661/832/55604/146206/844/845/375307/859/6356/6366/6369/10344/1236/11135/10435/10602/23580/148170/1003/8851/55755/1027/55835/55125/27243/51…	276
GO:0002244	BP	GO:0002244	hematopoietic progenitor cell differentiation	165/16686	166/18670	1.52499e-07	3.18373e-06	2.03384e-06	25/1636/51205/103/55326/54443/115761/93436/10538/596/652/11149/91298/865/1021/1052/1106/64428/1436/168002/55526/170506/5977/1938/5610/2009/2068/157570/201163/2322/96459/2296/10468/10272/2623/2624/2625/256957/55008/3280/388585/3213/3214/3313/8692/3624/83737/83700/8514/3815/4254/4297/9119/8861/3981/4004/4005/4222/56339/83881/4291/118856/4602/10443/4780/4851/11051/5008/5134/5156/5159/122618/5341/559…	165
GO:0032388	BP	GO:0032388	positive regulation of intracellular transport	225/16686	229/18670	1.55157e-07	3.22181e-06	2.05817e-06	22885/88/136/208/288/10541/302/375/10425/9776/487/26229/572/9531/8314/27113/10134/54828/596/637/118426/9847/784/8536/11132/841/975/999/1020/8851/57214/22994/80184/11261/63928/1128/10519/11052/1394/1459/51496/1601/1660/55929/1778/1869/1894/9695/55741/84455/10938/30846/7260/2010/2064/7430/55294/2207/9638/2268/51024/2316/2534/7855/9846/2621/2624/2737/2931/2932/51512/3002/3059/8841/3208/89781/3265/33…	225
GO:0006720	BP	GO:0006720	isoprenoid metabolic process	139/16686	139/18670	1.55322e-07	3.22181e-06	2.05817e-06	24/124/125/126/127/128/130/131/375790/231/57016/441282/1645/8644/1109/216/8854/220/224/64577/335/336/337/338/344/345/348/55937/158835/53630/83875/1208/27235/1381/1382/1392/729920/1543/1544/1545/1592/56603/340665/339761/1562/1557/1558/1559/1565/1571/29785/1576/1577/1551/285440/8694/84649/79947/9249/10170/1798/8813/8818/1956/2222/2224/9453/2817/221914/2719/2239/2262/10082/338328/3156/3157/3158/3339…	139
GO:0006936	BP	GO:0006936	muscle contraction	351/16686	363/18670	1.59235e-07	3.29239e-06	2.10326e-06	18/59272/58/59/70/72/88/89/100/134/136/148/147/150/151/152/154/183/10142/226/287/26287/309/384/143872/9826/444/476/477/481/487/488/490/493/51761/583/624/274/27302/113246/775/776/8913/8912/779/781/783/10203/800/801/805/808/817/844/845/857/859/124093/1490/952/1113/1129/1131/1134/1136/1140/1141/1143/1144/1145/1146/1147/1160/1180/1193/1264/1311/1410/8048/29119/2017/7852/1613/140947/1674/1739/1756/176…	351
GO:0032944	BP	GO:0032944	regulation of mononuclear cell proliferation	206/16686	209/18670	1.63057e-07	3.3393e-06	2.13323e-06	100/177/196/199/301/383/384/79915/472/596/604/652/683/695/10385/84433/836/283234/6363/6352/729230/912/30835/933/100133941/29126/80381/940/11314/51293/952/916/920/958/959/4179/1604/923/970/972/941/975/942/1026/1051/1141/1178/23529/339390/160365/11151/1435/1493/1499/1739/9231/9093/10148/1947/2056/2064/8772/2213/115352/2255/2323/2302/50943/51083/11146/2796/10457/1880/84868/3280/11148/3109/3113/3115/…	206
GO:0051216	BP	GO:0051216	cartilage development	206/16686	209/18670	1.63057e-07	3.3393e-06	2.13323e-06	176/94/81792/11173/8092/265/302/309/538/8313/8538/583/649/27302/650/651/652/653/654/655/353500/656/657/658/659/10498/3491/1490/4856/8840/960/9350/150356/1116/25884/50515/22856/11061/1690/1301/1302/1303/7373/1277/57642/81578/85301/1280/1291/1292/1293/1294/1311/64764/55790/1499/1513/54360/65992/1746/1893/1906/2202/9451/2101/2121/8817/2247/2249/2251/2254/2260/2261/2487/2658/8200/392255/51738/2734/27…	206
GO:0071229	BP	GO:0071229	cellular response to acid chemical	206/16686	209/18670	1.63057e-07	3.3393e-06	2.13323e-06	19/5244/27/31/112/22850/10270/1645/1646/8644/1109/207/8854/57463/338/358/359/445/472/538/552/10458/53335/598/1620/57795/339479/824/652968/729438/352954/891/1019/1051/9076/1307/1277/1278/1281/1282/1290/1291/64506/22849/80315/1373/1374/1385/1535/1536/56603/84649/1786/1788/1869/1906/1956/1958/2042/2867/2865/2263/2348/2350/2534/11211/8322/8324/2729/2730/2707/2741/2742/2782/54331/57817/3066/3184/3199/…	206
GO:0044262	BP	GO:0044262	cellular carbohydrate metabolic process	275/16686	282/18670	1.65154e-07	3.36855e-06	2.15191e-06	55347/32/89/117/9370/51094/178/231/207/208/27329/313/10776/100288842/10678/10331/79369/84002/192134/93010/374907/84752/2683/9334/572/673/114897/388581/114898/114899/801/863/51744/1196/27235/51805/1353/1407/55790/55454/1642/54541/84649/1609/11266/8445/8291/55556/5167/2033/9852/2103/2131/2132/2134/2135/2137/60343/10447/2203/8789/197258/55277/3170/221937/3607/2308/2538/2548/89792/2584/2585/2595/2632…	275
GO:0006367	BP	GO:0006367	transcription initiation from RNA polymerase II promoter	186/16686	188/18670	1.66574e-07	3.36855e-06	2.15191e-06	367/55729/581/55832/865/1490/891/892/595/902/983/1019/1022/1024/1025/1026/1385/1387/56998/170506/1810/1870/1871/2068/2071/2099/2100/2101/2103/2104/2957/11036/2958/2959/2960/2961/2962/2963/2965/2966/2967/2968/404672/2969/23493/3146/6927/6928/3172/3174/8850/9794/84441/55534/4150/4204/5469/84246/9968/9969/9282/51586/10025/9440/9477/9439/9862/81857/9441/9442/90390/51003/29079/10001/9443/112950/4331/1…	186
GO:0051783	BP	GO:0051783	regulation of nuclear division	186/16686	188/18670	1.66574e-07	3.36855e-06	2.15191e-06	64682/51529/25906/29945/51433/54443/324/472/546/6790/54998/9212/8678/652/655/79866/685/699/701/9184/811/858/339834/83987/891/126731/940/8556/8555/168448/991/8697/995/246184/996/990/113130/8621/55755/1027/1028/81620/1062/1063/64793/79598/1111/5119/57132/27243/25978/128866/92421/51510/8452/9820/23113/1613/1618/9787/1761/1814/4733/1843/51143/1906/1908/1950/255324/2069/9700/286151/26271/54461/2253/51…	186
GO:1903046	BP	GO:1903046	meiotic cell cycle process	186/16686	188/18670	1.66574e-07	3.36855e-06	2.15191e-06	10097/10096/192670/256006/259266/136991/472/546/6790/7917/675/676/83990/643376/699/701/79703/317761/811/25858/147872/339834/8900/57820/898/9134/991/993/994/995/1060/378708/201254/1164/124817/56603/1618/54514/11144/1761/63946/29947/64180/146956/197342/2067/2072/2069/9700/2175/2177/57697/286151/26271/63979/56776/51343/2801/2827/113510/164045/84072/150280/3297/3306/3364/135458/3622/81930/116138/3976…	186
GO:0050954	BP	GO:0050954	sensory perception of mechanical stimulus	164/16686	165/18670	1.69823e-07	3.42353e-06	2.18703e-06	84059/501/40/9311/491/50617/525/5205/23621/56751/332/51475/776/784/836/152137/8556/64072/1027/1032/388551/57214/55636/57053/55584/1141/53405/7401/53942/1690/1301/1302/1277/1280/1285/1428/6387/7852/51473/1729/644168/24139/64787/1833/83715/339768/2138/2070/80204/2260/2534/8322/2558/2561/2562/2706/10804/349149/2917/389207/643226/1687/3074/9455/3198/3249/3356/3383/3673/3736/3753/50801/3784/9132/3815/…	164
GO:0016051	BP	GO:0016051	carbohydrate biosynthetic process	205/16686	208/18670	1.80145e-07	3.60731e-06	2.30444e-06	117/9370/178/10327/231/207/208/226/229/230/160/10776/467/468/8706/8708/8707/10317/100288842/10678/10331/79369/84002/192134/93010/374907/84752/2683/9334/388581/114898/114899/51744/9486/50515/55501/166012/113189/51363/64377/83539/1196/1213/200186/1407/55790/55454/1642/84649/1609/8445/1950/2023/2026/2027/5167/2033/9852/2103/2131/2132/2134/2135/2137/60343/10447/2203/8789/2308/2525/2530/2538/57818/925…	205
GO:0050670	BP	GO:0050670	regulation of lymphocyte proliferation	205/16686	208/18670	1.80145e-07	3.60731e-06	2.30444e-06	100/177/196/199/301/383/384/79915/472/596/604/652/683/695/10385/84433/836/283234/6363/6352/729230/912/30835/933/100133941/29126/80381/940/11314/51293/952/916/920/958/959/4179/1604/923/970/972/941/975/942/1026/1051/1141/1178/23529/339390/160365/11151/1493/1499/1739/9231/9093/10148/1947/2056/2064/8772/2213/115352/2255/2323/2302/50943/51083/11146/2796/10457/1880/84868/3280/11148/3109/3113/3115/3133/…	205
GO:0010976	BP	GO:0010976	positive regulation of neuron projection development	274/16686	281/18670	1.80617e-07	3.60731e-06	2.30444e-06	27/10097/116/23394/183/238/389658/285016/57463/29882/27063/84079/160/322/348/375/2909/396/411/466/51761/10677/10458/627/80823/653/655/659/54149/59284/8536/57118/816/4076/65981/9139/1002/51265/6792/8837/140578/1268/1270/1272/23242/22849/57699/9362/151835/1382/64764/23373/9820/1523/23316/6376/6387/7852/23191/153090/1627/28988/54606/170506/27185/1742/9231/10059/1809/1826/1855/1856/1857/6993/29904/19…	274
GO:0022412	BP	GO:0022412	cellular process involved in reproduction in multicellular organism	349/16686	361/18670	1.87371e-07	3.73064e-06	2.38322e-06	11057/84519/90/132612/2515/27125/3267/192670/207/268/283/285/408/409/259266/136991/472/6790/6795/581/583/585/596/598/652/658/66037/675/676/83990/100131137/643376/317761/26256/93661/117155/347732/378807/257062/25858/64753/147872/339834/146849/160762/8900/891/57820/1235/928/994/9425/10658/56853/9702/286207/80217/55779/1080/26038/10519/167/140690/1499/1525/56603/1617/57055/57054/57135/26528/1618/112…	349
GO:0050803	BP	GO:0050803	regulation of synapse structure or activity	223/16686	227/18670	1.88233e-07	3.73629e-06	2.38683e-06	81926/51104/58489/10152/25/10097/102/575/576/577/22859/23284/23394/375790/57463/347902/386724/29882/348/351/23237/378/382/58504/115703/9912/22899/40/10458/627/80823/389941/8536/816/79012/4076/65981/869/147381/991/1000/1006/1020/8851/6792/1072/25978/1141/22883/64084/9746/8292/9419/1399/1496/83992/23316/23191/153090/1605/1627/28988/1639/1607/170506/27185/22943/9231/1759/10059/1785/26052/1813/29904/…	223
GO:0050684	BP	GO:0050684	regulation of mRNA processing	137/16686	137/18670	1.94798e-07	3.85473e-06	2.46249e-06	10768/580/708/51759/891/904/79577/728642/984/1025/10658/10659/11189/56853/60680/60677/1153/64506/22849/10898/11052/79869/9646/57703/26528/10521/1655/170506/1660/1859/83989/2332/3167/3178/3181/3190/3191/3192/3297/55677/23210/10657/202559/10656/123169/4116/4154/10150/55796/79066/4654/4686/22916/7936/84081/11051/4928/8106/54623/10914/9588/27339/5725/79810/54715/23543/146713/8241/54033/64783/29890/84…	137
GO:0002064	BP	GO:0002064	epithelial cell development	204/16686	207/18670	1.99009e-07	3.92602e-06	2.50803e-06	10152/59/54507/118/9370/4301/367/26084/5926/51742/406/546/2683/572/64919/631/8419/9210/652/653/654/56913/83605/1003/1021/1026/1041/9076/1365/7122/9575/7401/11061/80781/91522/1286/1419/1499/7852/168002/28514/1761/1775/1874/2022/57669/1969/2099/23086/7430/50848/2150/2194/2195/10116/2260/2316/2317/22862/2355/3169/2303/2302/122786/10818/2697/137964/2828/79977/2931/2932/2947/60484/57493/3091/3172/3202…	204
GO:0051170	BP	GO:0051170	import into nucleus	162/16686	163/18670	2.10574e-07	4.1415e-06	2.64569e-06	137735/183/186/207/284/347/26060/55198/406/60468/9531/652/9478/868/948/999/1026/11261/63928/1434/11218/55929/1812/1894/84455/152877/9679/51307/55612/2254/2316/2646/8487/50628/25929/79833/79760/54960/2737/3059/8841/55027/51501/3178/10553/8692/3458/51194/9670/79711/3843/10527/10526/55705/3728/3836/3838/3839/3840/3841/23633/402569/3837/3952/4000/120892/5594/1432/57506/8720/29969/5469/4321/4763/4792/…	162
GO:0019318	BP	GO:0019318	hexose metabolic process	239/16686	244/18670	2.16865e-07	4.25226e-06	2.71645e-06	32/89/9370/51094/83440/10327/231/207/208/216/7915/226/229/230/347/10776/467/468/145173/2683/572/669/221927/680/114897/388581/114898/114899/8534/51363/1196/1353/1374/1390/200186/1407/51181/1642/84649/1609/1737/11266/8445/2023/2026/2027/5167/2033/9852/2103/2171/60343/10447/2203/8789/3170/221937/3607/2308/8790/2517/2519/282969/2523/84750/2524/2526/2527/2528/2529/2530/10690/2538/57818/92579/2539/2548…	239
GO:0050768	BP	GO:0050768	negative regulation of neurogenesis	287/16686	295/18670	2.30209e-07	4.50024e-06	2.87486e-06	93650/112/116/9289/348/351/55198/382/393/396/9181/50807/429/430/259266/567/9529/53335/89927/655/657/1620/811/10498/9139/6356/952/1020/8851/55755/51265/29956/10519/1270/6900/152330/1281/1400/58190/1495/1499/1522/6376/23500/1600/1630/1656/23258/1716/23405/1735/57540/85458/22943/28514/10683/1745/1746/26052/1809/374946/1814/1840/11221/6993/1910/1942/1948/1949/440275/1977/56478/2043/2045/2048/2066/214…	287
GO:0031960	BP	GO:0031960	response to corticosteroid	161/16686	162/18670	2.34467e-07	4.56962e-06	2.91918e-06	15/21/1244/23205/8754/116/9370/133/178/186/189/199/9131/11214/8644/210/218/249/301/306/336/358/374/383/445/490/552/572/590/596/10018/632/654/790/799/808/836/842/1490/595/1026/1036/8837/9076/1261/1277/1369/1373/153222/1392/1446/1515/1535/1536/54541/1789/1843/1906/1956/1977/1978/2022/2056/54206/11170/114907/387758/2322/2353/2354/8061/2308/2309/2629/2692/2693/2706/2720/2796/2805/2852/10888/2950/3176…	161
GO:0051090	BP	GO:0051090	regulation of DNA-binding transcription factor activity	415/16686	432/18670	2.42308e-07	4.70822e-06	3.00772e-06	137735/730249/101/107/114/266977/222487/177/183/9447/207/238/268/306/307/351/367/9181/7984/84159/408/409/1386/8915/55859/8553/655/25855/695/8945/8896/317761/285315/58509/57118/815/825/84433/79092/114769/22900/10498/847/857/28952/4345/948/958/959/80279/1029/1054/8837/11261/1147/10519/9575/1191/1240/150684/170622/149951/10987/58487/23373/200186/64784/1440/1491/1499/56998/6376/1524/1540/1545/54360/1…	415
GO:0030010	BP	GO:0030010	establishment of cell polarity	135/16686	135/18670	2.443e-07	4.73268e-06	3.02335e-06	81569/10121/10120/115701/154796/154810/51421/382/10565/9826/9181/54828/56647/84446/9024/57662/6363/6366/1236/998/1003/55755/1058/1072/23332/1398/1399/56603/9267/9265/1639/1794/85440/81704/6993/2047/23625/85302/55612/9638/2255/2258/2319/2294/2302/55691/23150/6624/2625/8729/64083/29899/2932/2934/3280/388585/3320/3326/3064/83700/23189/9585/3834/55083/889/284217/3996/3993/4085/4131/4133/4134/2011/796…	135
GO:0044409	BP	GO:0044409	entry into host	134/16686	134/18670	2.73583e-07	5.28409e-06	3.3756e-06	59272/290/325/558/857/858/867/79872/1234/30835/920/4179/1604/972/941/975/942/999/222256/983/9076/9074/9080/339390/10332/23601/1378/1380/1499/1500/1508/1525/3576/7852/1605/1803/6993/1948/1949/1956/1969/2060/55770/23265/50848/2219/8547/2519/2621/2838/2885/156/2934/2993/26762/222537/3303/3304/3356/3373/8692/8372/3383/3416/8519/10581/10410/3440/83737/3673/3678/3685/3688/3690/3693/3694/3695/3839/3853/…	134
GO:0044706	BP	GO:0044706	multi-multicellular organism process	218/16686	222/18670	3.04726e-07	5.86803e-06	3.74863e-06	1244/730249/49/2182/91/130399/92/113/116/79602/133/151/152/27161/181/183/231/207/259/285/100506013/23780/367/383/397/8289/406/55870/552/2683/596/659/682/705/708/790/796/811/824/952/1364/53405/1268/1307/1312/10699/1392/1393/1394/1508/1515/1543/1594/26528/8528/780/1723/27120/1828/1829/10876/1906/2013/8909/29924/2056/2057/1833/2099/2113/2192/2288/2353/2354/8061/2488/51738/2693/2695/2697/2706/2796/28…	218
GO:0031023	BP	GO:0031023	microtubule organizing center organization	133/16686	133/18670	3.06374e-07	5.88221e-06	3.75769e-06	7840/9639/402/22809/6790/585/54828/672/675/84446/118611/26005/124093/899/9738/983/1017/55755/55835/153241/22994/9662/22995/55125/11190/85459/100653515/80254/23177/55722/79959/64793/1068/1069/1070/1107/1111/5119/57132/27243/25978/51652/128866/92421/51510/26973/9793/23332/23122/54875/116840/9696/1499/1639/159989/1874/54461/2242/1647/9648/348654/2801/115106/55142/79441/54930/23354/54801/55559/93323/…	133
GO:0043401	BP	GO:0043401	steroid hormone mediated signaling pathway	180/16686	182/18670	3.09157e-07	5.91801e-06	3.78057e-06	11057/11214/367/8289/406/409/8312/652/655/672/57658/811/10498/865/898/1022/9575/23019/9125/153222/1407/1408/140880/1499/9420/1601/1616/65992/10521/1655/79039/1667/728358/1668/161582/3301/112398/2033/2099/2100/2101/2103/2104/2274/2288/3169/8928/27086/2692/57678/2852/23426/3065/10013/26508/3172/3174/3670/3717/25959/10524/200845/55818/8284/8085/9113/81606/51176/55885/5469/8648/8202/8031/23054/9611/9…	180
GO:0051648	BP	GO:0051648	vesicle localization	199/16686	202/18670	3.27086e-07	6.24271e-06	3.98799e-06	81/23243/55435/10053/8546/8120/8943/26985/10947/1176/10239/374/375/84364/26286/84100/434/583/585/129880/55212/10282/92558/146439/2647/282991/388552/55330/63915/26258/118426/84446/9024/64149/966/1000/1001/1020/84984/23332/23122/1201/10175/254263/149111/1294/1453/1499/1075/1522/8452/10540/1759/1785/26052/84062/1778/1780/60412/2153/2157/157769/54874/2348/79443/8729/2801/64689/9527/9570/4935/2890/900…	199
GO:0034470	BP	GO:0034470	ncRNA processing	370/16686	384/18670	3.32337e-07	6.32421e-06	4.04005e-06	57505/29777/103/23536/134637/113179/26523/27161/192669/192670/8846/91801/54522/144233/9790/154743/23246/8945/114049/705/10438/79074/84267/51654/54901/55636/10978/29894/10898/1478/541466/102723631/728911/441519/441521/541465/101060211/102723737/102723680/90353/348180/25879/1653/1662/10521/8886/9188/57062/55661/51202/54555/317781/11056/79039/54606/54487/57647/23405/27292/22894/1736/285381/29102/641…	370
GO:0042476	BP	GO:0042476	odontogenesis	132/16686	132/18670	3.43093e-07	6.4906e-06	4.14635e-06	93650/93/11096/133/249/258/265/401138/29123/358/360/362/363/54829/1386/8313/581/64919/10018/54880/632/650/652/655/657/682/760/645811/947/752014/26504/1277/1278/1435/1441/1495/1499/1745/1746/1747/1758/58524/1834/1896/10913/1906/10117/54757/56975/2255/2249/2253/2263/2296/2308/2736/2737/2775/9421/9464/3065/3066/5654/3399/3624/3655/3691/3714/9622/25818/3911/3912/51176/431707/4038/4040/9313/4487/4488/…	132
GO:0072175	BP	GO:0072175	epithelial tube formation	132/16686	132/18670	3.43093e-07	6.4906e-06	4.14635e-06	25/133/8092/317/2909/8289/585/8915/652/653/655/836/57545/9620/80184/1072/23242/115908/1499/10522/10395/1855/1856/1857/2255/2253/2263/2348/80199/8321/2535/7976/8323/2625/151449/2668/11146/79977/57822/9421/388585/8820/3091/6928/55764/26160/51098/55081/79192/153572/79191/2648/84678/7403/9585/9355/11019/8543/4036/4040/7798/9968/57534/54903/4522/25902/4524/4838/9241/27031/130497/58495/5076/7849/5216/6…	132
GO:0050730	BP	GO:0050730	regulation of peptidyl-tyrosine phosphorylation	250/16686	256/18670	3.6655e-07	6.91408e-06	4.41688e-06	10006/25/1636/90/6868/9370/23394/134/148/150/84632/183/389658/285016/284/51378/351/374/9181/23568/409/55024/627/654/683/199731/57091/857/867/868/23624/885/6352/100133941/11314/948/916/920/958/960/972/941/975/79643/23529/29883/1270/1272/9244/1436/1437/1440/1442/1443/1444/1464/1489/1609/1741/1742/2039/1795/285489/56940/1856/1942/1946/1950/1956/30844/5168/255324/2043/2045/2056/2065/2066/2074/2069/54…	250
GO:0030705	BP	GO:0030705	cytoskeleton-dependent intracellular transport	178/16686	180/18670	3.79744e-07	7.10626e-06	4.53965e-06	81569/81/55860/10121/10120/8546/8120/8943/26985/10947/1176/10239/320/351/57584/403/127829/55207/9531/166379/636/23299/92558/146439/2647/282991/388552/55330/63915/26258/118426/57662/55704/283234/440193/998/22994/1201/23059/254263/22820/26958/1740/667/84062/1778/1780/79659/51626/8655/140735/83658/83657/9638/2319/2332/54874/79443/9001/3091/3192/51361/29911/84376/3312/3315/51668/3064/22858/55764/9742…	178
GO:1901796	BP	GO:1901796	regulation of signal transduction by p53 class mediator	178/16686	180/18670	3.79744e-07	7.10626e-06	4.53965e-06	207/27063/26287/79915/472/545/84126/6790/9212/54971/580/596/83596/624/641/23246/672/29117/83990/7862/960/972/1017/1020/8851/80279/1107/1108/26038/1111/11200/1457/1459/1460/1655/1763/1859/8445/8444/9521/79813/10919/80237/2033/9156/3065/3066/10614/3090/204851/28996/147746/3190/3364/3622/84289/133746/10524/7994/23028/387893/26013/5600/1432/8550/53615/4193/4194/64769/4282/4361/4487/9219/4582/4683/261…	178
GO:0030258	BP	GO:0030258	lipid modification	233/16686	238/18670	3.80043e-07	7.10626e-06	4.53965e-06	127550/215/225/5825/9619/28/30/10449/32/80724/84129/33/34/35/37/38/39/10005/51/8309/8310/55289/116285/131/9370/51094/79602/55750/183/185/207/208/224/239/23600/335/336/337/116519/341/347/348/55198/549/8708/2583/124872/56898/10380/114898/64781/1133/1154/1268/1374/1375/126129/1376/1384/54677/114757/1543/1558/1571/1576/1577/1551/284541/285440/1666/26063/84649/1606/1607/8527/8526/1608/160851/9162/1391…	233
GO:0007050	BP	GO:0007050	cell cycle arrest	232/16686	237/18670	4.17164e-07	7.75541e-06	4.95434e-06	25/208/322/323/324/1820/472/6790/580/581/274/672/1620/57795/339479/7832/54766/51719/81617/811/10498/835/891/595/8812/8872/8556/8555/168448/995/983/1017/1019/1020/8851/1021/1022/1025/1026/1027/1028/1029/1030/1031/1032/1033/10669/10668/11200/23019/25904/55571/4849/4850/57472/246175/29883/9337/9125/8738/51379/3576/153090/220042/1649/1718/1843/1869/1874/144455/79733/1877/440275/1982/2033/2081/10595/2…	232
GO:0031669	BP	GO:0031669	cellular response to nutrient levels	232/16686	237/18670	4.17164e-07	7.75541e-06	4.95434e-06	9131/8644/213/55626/57463/26/360/440/467/468/22863/9474/10533/490/10458/53335/596/8678/441925/632/168620/659/154743/83990/144577/784/93664/9607/846/652968/729438/352954/867/968/1026/1030/10518/23274/1277/1312/80315/1515/1535/1536/1591/1594/1611/92196/9681/29103/10059/1824/10919/5610/9451/440275/1965/1981/3992/11170/355/26263/2242/8074/96459/2348/2350/3170/3171/2308/2534/11337/23710/11345/10634/26…	232
GO:0042157	BP	GO:0042157	lipoprotein metabolic process	130/16686	130/18670	4.30253e-07	7.97575e-06	5.0951e-06	19/26090/84945/81926/51104/58489/242/55908/335/336/337/116519/338/339/341/345/347/348/8542/23780/80833/80832/80831/80830/81575/55937/83734/9140/9474/10533/472/25999/1509/80157/84649/8813/8818/54344/2629/2752/51125/401647/8733/2822/55733/57467/345611/3685/3690/3931/3949/3952/9388/4035/10434/11313/127018/79929/619373/65258/4547/4836/9397/147111/29881/255738/10400/80055/27315/93210/5277/9488/5279/52…	130
GO:0019722	BP	GO:0019722	calcium-mediated signaling	214/16686	218/18670	4.47345e-07	8.22172e-06	5.25223e-06	1238/57007/51554/89/100/576/22859/185/9472/287/477/481/488/493/552/566/10134/168620/683/695/118461/775/801/805/808/810/91860/51806/163688/817/10645/23261/844/845/6364/6348/6351/1230/2826/729230/1232/1233/1234/1235/1236/1237/10803/9034/933/916/920/1012/10523/11261/63928/10519/1193/1240/1524/3576/3577/3579/2833/7852/643/10663/1672/1756/1760/2039/8445/1906/1907/1910/151651/1956/9451/2065/2274/51024/…	214
GO:0050807	BP	GO:0050807	regulation of synapse organization	214/16686	218/18670	4.47345e-07	8.22172e-06	5.25223e-06	81926/51104/58489/10152/25/10097/102/575/576/577/22859/23284/23394/375790/57463/347902/386724/29882/348/351/23237/378/382/58504/115703/9912/22899/40/10458/627/80823/389941/8536/816/79012/4076/65981/869/147381/991/1000/1006/1020/8851/6792/1072/25978/1141/22883/64084/9746/8292/9419/1399/1496/83992/23316/23191/153090/1605/1627/28988/1639/1607/170506/27185/22943/9231/10059/26052/1813/29904/1942/1946/…	214
GO:1903039	BP	GO:1903039	positive regulation of leukocyte cell-cell adhesion	214/16686	218/18670	4.47345e-07	8.22172e-06	5.25223e-06	100/101/177/199/207/301/8546/8943/572/8915/604/151888/10385/84433/857/865/283234/6363/6347/6366/6352/729230/1236/11126/912/30835/100133941/939/29126/80381/940/916/920/959/960/4179/961/921/1604/923/970/972/941/975/9308/942/998/160365/11151/1445/1493/1540/9093/81704/1803/11221/10148/1947/1948/1949/1960/1991/2056/2113/8772/51571/2319/50943/2534/2625/2736/2737/9402/2885/3037/84868/3280/11148/3109/311…	214
GO:0070588	BP	GO:0070588	calcium ion transmembrane transport	309/16686	319/18670	4.6106e-07	8.44972e-06	5.39788e-06	25/150/10939/79026/9472/287/196527/302/308/309/187/41/9474/477/481/487/488/489/490/491/492/493/27032/9914/581/623/168620/274/57685/773/774/775/776/777/778/8913/8912/8911/779/781/9254/55799/93589/782/783/784/785/786/10369/10368/27092/27091/59285/59284/59283/799/255022/801/805/808/817/825/844/845/117144/117155/347732/378807/859/255057/6363/6366/6348/1234/1236/930/57214/55636/10523/57053/1139/55584/…	309
GO:0034754	BP	GO:0034754	cellular hormone metabolic process	129/16686	129/18670	4.81809e-07	8.80497e-06	5.62482e-06	15/124/125/126/127/130/131/133/174/231/57016/441282/1645/1646/8644/1109/6718/216/8854/220/64577/438/158835/53630/83875/650/653/654/8912/1181/1312/1381/1382/1583/1584/1585/1586/1588/1543/1544/1545/1589/1592/56603/340665/339761/1562/1558/1559/1565/29785/1576/1577/1551/10858/8694/84649/1609/79154/10202/9249/10170/27122/1889/1958/2099/2230/112812/2232/2488/3292/51170/51144/51171/3294/3293/3295/8630/5…	129
GO:0060541	BP	GO:0060541	respiratory system development	195/16686	198/18670	4.86089e-07	8.85808e-06	5.65876e-06	441376/26154/93/100/9509/9719/10551/7965/8854/220/383/429/445/171023/538/342371/7917/10409/652/657/659/147372/55036/1490/1050/9620/55636/1116/23152/1385/1392/83716/1499/1512/1522/1544/1605/1717/84976/9231/1749/123872/1896/1907/1956/1977/1978/2033/2034/54206/80004/55294/2246/2255/8817/2252/2253/2254/2260/2263/53834/2324/3169/2294/2302/93986/10272/2627/2735/2736/2737/2719/79977/57493/3280/8820/6439…	195
GO:0016485	BP	GO:0016485	protein processing	213/16686	217/18670	4.92306e-07	8.89599e-06	5.68297e-06	1636/59272/93650/102/101/11093/9509/9508/165/10939/55908/302/84909/51107/83464/350/444/151516/431705/91419/10159/25825/572/9532/578/83596/329/330/79444/112401/715/51279/26005/824/114769/59082/22900/834/835/836/841/831/147372/1066/1081/1082/79094/27141/7123/1201/1203/1215/6900/1311/10699/1359/1361/1362/1363/1368/1369/56265/119587/8532/8530/1510/1511/1512/1520/1522/50624/26999/84301/1718/84976/7965…	213
GO:0017157	BP	GO:0017157	regulation of exocytosis	213/16686	217/18670	4.92306e-07	8.89599e-06	5.68297e-06	29/107/30817/135/136/148/150/301/164/320/321/375/23400/488/537/23621/8938/613/57102/776/8913/8912/8911/783/8618/93664/808/815/8573/255057/729230/57126/11314/8832/1020/8941/634/1080/27243/1129/1137/1138/8973/1141/1142/23332/23122/57393/1268/79363/10815/10814/594855/1394/10675/9162/10059/8448/8447/1812/1813/84062/1855/23086/2150/84961/2207/2213/2241/2242/2243/2244/2266/2268/2332/2294/9846/2624/1075…	213
GO:0044242	BP	GO:0044242	cellular lipid catabolic process	213/16686	217/18670	4.92306e-07	8.89599e-06	5.68297e-06	13/215/225/5825/84696/26090/7920/11057/171586/51099/57406/30/10449/32/80724/84129/33/34/35/37/38/39/91452/125981/340485/55331/10005/51/8309/8310/55289/9370/84830/51390/57016/8644/207/208/224/23600/27329/313/335/336/337/116519/338/341/344/345/348/427/56624/653308/549/53630/83875/56898/1056/1268/1373/1374/1375/126129/1376/1381/1384/54677/1545/1592/56603/340665/1579/66002/8529/4051/747/221955/23259/…	213
GO:0007416	BP	GO:0007416	synapse assembly	175/16686	177/18670	5.16719e-07	9.25932e-06	5.91507e-06	43/119/575/576/577/266977/22859/23284/23394/375790/57463/347902/386724/351/382/40/627/80823/8927/869/147381/999/1000/1007/1020/1056/1141/22883/64084/9746/53942/8292/1399/23316/28988/22943/9231/92737/26052/1812/1813/1826/1855/29904/1946/1948/1981/2045/2047/2048/2049/2066/10160/200933/23769/23768/23767/8321/7855/2554/2555/2561/2562/2566/2596/51738/2693/84694/8443/2239/2823/2895/2902/3556/11141/2628…	175
GO:0019083	BP	GO:0019083	viral transcription	175/16686	177/18670	5.16719e-07	9.25932e-06	5.91507e-06	8086/6348/6351/6352/904/905/1025/1105/9150/1660/2033/2959/2962/2963/3065/8091/3249/10410/51763/3725/51176/29969/11043/22879/55706/7469/25920/51497/7936/64710/57122/55746/9972/9631/23279/23511/23165/23225/8021/129401/79023/348995/10762/53371/9818/23636/79902/4927/9688/4928/5430/5431/5432/5433/5434/5435/5436/5437/5438/5439/5440/5441/9883/100101267/25833/5702/8480/5903/5978/6134/4736/6135/6136/6137/…	175
GO:0048469	BP	GO:0048469	cell maturation	175/16686	177/18670	5.16719e-07	9.25932e-06	5.91507e-06	11057/577/375790/283/55908/23294/351/429/6790/558/9334/9331/53335/596/631/8419/168620/675/100131137/695/712/10882/718/26256/117155/347732/378807/257062/25858/865/6363/6366/891/1235/994/1026/1028/1050/1080/64581/1203/6900/26047/1499/6376/1618/1672/1738/11144/1910/285588/2034/2038/2046/2056/2068/2069/56975/116151/9855/26271/10116/54738/2260/2266/28982/3169/2309/7855/2539/51083/2624/2625/10220/2692/…	175
GO:0010770	BP	GO:0010770	positive regulation of cell morphogenesis involved in differentiation	153/16686	154/18670	5.53149e-07	9.85736e-06	6.29712e-06	25/10097/23394/57463/29882/84079/335/396/8874/10109/10458/627/80823/659/708/811/816/4076/65981/55604/57091/998/1002/51265/6792/140578/10519/1382/1398/1399/10675/9820/1523/23316/6387/23191/1627/28988/170506/27185/2039/10059/1785/1793/80005/1826/29904/1946/2043/79791/26259/2243/2244/2266/2316/2335/2664/2803/3037/11141/3611/57611/9798/3706/8997/3897/3984/3987/55679/23566/4035/7804/23499/4131/5604/91…	153
GO:1990845	BP	GO:1990845	adaptive thermogenesis	153/16686	154/18670	5.53149e-07	9.85736e-06	6.29712e-06	57406/33/43/26027/55856/2180/89/93/6868/11096/116/9370/51094/79602/153/154/155/216/7840/324/55198/406/57561/468/353500/26580/857/729230/948/1051/1149/1240/4849/1376/7852/1621/1649/1666/1734/85440/1778/64641/79813/83401/79071/2034/2104/2167/2171/338557/26291/2271/201163/2303/50486/10912/2628/51738/2697/2778/2827/2887/3033/3060/8841/3192/3226/3297/3397/3480/3596/3600/3606/8809/3565/3566/9807/3662/3…	153
GO:0030323	BP	GO:0030323	respiratory tube development	174/16686	176/18670	5.72515e-07	1.01744e-05	6.49962e-06	441376/26154/93/100/9509/9719/10551/7965/8854/383/429/171023/538/342371/7917/652/657/659/147372/55036/1490/1050/9620/1116/23152/1385/1392/83716/1499/1512/1522/1544/1605/1717/9231/123872/1907/1956/1977/1978/2033/2034/54206/80004/55294/2246/2255/8817/2252/2253/2254/2260/2263/2324/3169/2294/2302/93986/10272/2627/2735/2736/2737/2719/79977/51696/57493/3280/64399/51501/3202/9394/3290/51668/3397/3488/35…	174
GO:0051236	BP	GO:0051236	establishment of RNA localization	193/16686	196/18670	5.92303e-07	1.04971e-05	6.7058e-06	8086/6059/3267/25909/26993/54890/10189/23237/472/545/6311/23299/160419/22794/51362/1069/1070/26097/9793/29894/53981/51692/10898/11052/55308/11269/29118/10212/7919/9785/1660/9775/1977/1984/56648/143244/3692/56943/81608/10211/2332/84248/9908/2733/3087/3178/144983/3181/220988/3192/3297/10642/10644/10643/55677/10657/8570/3800/10128/84946/51213/4116/55110/8888/29074/9961/4600/4641/4686/22916/55421/557…	193
GO:0035270	BP	GO:0035270	endocrine system development	127/16686	127/18670	6.04185e-07	1.06492e-05	6.80295e-06	116/207/8854/301/335/84159/406/429/572/578/650/652/653/654/657/999/1021/1028/10370/9575/1385/1392/1394/1399/27122/28514/1813/9451/2113/2255/2253/3170/2304/2308/10272/2624/2625/2627/9247/2691/2692/2695/2696/2735/2736/2931/2932/219409/3280/8820/3172/3200/3202/3213/3232/3569/3570/3642/3643/3670/8022/5604/5594/5595/4192/4221/3110/4487/4760/50674/4763/7080/4821/1482/4825/84504/9241/190/2516/3175/9480/…	127
GO:0046887	BP	GO:0046887	positive regulation of hormone secretion	127/16686	127/18670	6.04185e-07	1.06492e-05	6.80295e-06	65985/18/114/116/9255/55107/8862/408/572/8938/640/654/114897/388581/114899/9854/11132/846/952/1080/57393/1385/1392/1588/8447/1813/8655/1906/1908/1956/2864/2243/2244/2260/2266/668/51083/2587/2641/2645/2691/2692/51738/2695/2696/2697/2746/2752/2852/2822/2850/2922/338442/3077/3091/286676/3623/3624/3625/3630/8660/3670/6453/3717/3799/3814/3952/4035/90550/25874/4602/25924/65220/4824/4825/57555/4828/1087…	127
GO:0008202	BP	GO:0008202	steroid metabolic process	320/16686	331/18670	6.15434e-07	1.08179e-05	6.91073e-06	19/8647/9619/30/10449/31/32/33/37/38/39/64746/47/10005/8309/133/174/183/185/231/441282/1645/1646/8644/1109/340811/6718/23600/27329/335/336/337/116519/338/55911/341/348/319/8542/23780/351/64801/427/476/5205/570/650/653/654/8912/847/1050/1056/1066/1071/1080/1081/9023/1181/54982/2055/7555/1312/1392/8029/51706/51700/1727/1583/1584/1585/1586/1588/1543/1544/1545/1589/1591/1592/56603/340665/1593/1594/15…	320
GO:0010921	BP	GO:0010921	regulation of phosphatase activity	173/16686	175/18670	6.34294e-07	1.11191e-05	7.10315e-06	186/23141/57221/10776/26229/9530/650/91272/259282/284257/23523/801/805/808/57662/83987/10421/11314/945/80279/55125/11261/63928/163882/1408/81566/80034/1740/1741/1760/1813/5610/392617/114794/8178/2029/116224/10160/115352/23307/2280/2281/2771/55105/2822/389207/2932/3326/7184/3064/3458/3476/3486/3551/3672/3673/3717/57082/3958/22853/114783/9863/9665/84930/4208/4249/10199/66036/2475/4642/58529/3071/25…	173
GO:0007254	BP	GO:0007254	JNK cascade	210/16686	214/18670	6.55828e-07	1.14344e-05	7.3046e-06	136/177/64853/207/259/22881/351/7984/9459/8312/79444/64170/846/6363/6366/1490/1236/939/959/148170/10987/1399/1540/153090/51339/1616/28988/22943/3301/84062/11221/128853/142679/56940/1845/1852/1856/1857/60401/10913/1906/1956/2043/2047/2074/2081/10595/2150/2213/221472/9965/2218/2324/11211/8322/7855/8324/8325/1647/4616/10912/2873/2874/2898/2950/51495/8841/28996/10114/3146/3265/3480/8517/3553/84639/35…	210
GO:0045732	BP	GO:0045732	positive regulation of protein catabolic process	210/16686	214/18670	6.55828e-07	1.14344e-05	7.3046e-06	101/8754/150/207/139285/54467/324/10297/348/9870/25820/10425/140456/140458/140462/23192/10533/93974/4287/6790/8312/9532/7917/580/55212/10134/722/725/857/859/863/28952/975/1027/1050/55743/1191/64326/1452/122011/1453/1454/1457/1075/8450/1601/153090/51339/79016/1642/65992/55070/27185/3300/51514/1855/641700/9695/55741/1950/112398/7430/11124/116224/26234/26263/55294/2332/2308/5045/51343/2629/2729/2608…	210
GO:0048706	BP	GO:0048706	embryonic skeletal system development	126/16686	126/18670	6.7657e-07	1.17643e-05	7.51532e-06	92/8092/257/60529/652/655/50515/1301/1277/1280/1499/10522/1739/1745/1746/10655/57453/9775/2131/2138/2254/2263/28982/2303/80199/2737/2778/79977/145258/3198/3207/3199/3200/3201/3202/3203/3204/3205/3211/3212/3213/3214/3215/3216/3217/3218/3219/3227/3221/3222/3223/3225/3231/3236/3232/3233/3235/51478/3373/9742/3549/10265/56243/3975/54799/4188/9968/4208/1954/54903/4323/4325/4522/25902/4617/25836/579/483…	126
GO:0002833	BP	GO:0002833	positive regulation of response to biotic stimulus	243/16686	249/18670	6.9088e-07	1.19808e-05	7.65364e-06	730249/101/9447/26057/164/383/8915/654/8945/23705/84433/64170/6352/11126/4064/912/30835/10666/29126/115004/1147/10462/50856/170482/338339/26253/93978/1690/1387/56253/8454/1535/55601/79132/1660/2033/2069/2150/8772/81545/23291/2207/2219/2867/2358/2534/115362/2896/84868/3055/10614/3133/3134/3135/3146/3148/3149/127540/3263/3265/3273/3329/3384/3385/3428/3456/56832/3551/9641/8517/3592/3593/8807/59067/3…	243
GO:0099003	BP	GO:0099003	vesicle-mediated transport in synapse	209/16686	213/18670	7.21494e-07	1.24782e-05	7.97135e-06	60/71/107/135/136/148/273/163/8546/8943/320/321/23237/382/488/23621/26258/84446/9024/8927/114781/776/783/8618/93664/808/50632/815/821/8573/1000/1020/8851/1056/1129/1137/1138/8973/1141/1142/1182/22883/1268/10815/10814/594855/339302/10675/1488/1499/23191/1644/57706/9162/1609/80331/9829/1759/10059/1785/26052/8448/8447/1812/1813/1814/1815/84062/1855/1948/2060/26059/84961/115548/2259/2332/2580/10755/2…	209
GO:0032970	BP	GO:0032970	regulation of actin filament-based process	373/16686	388/18670	7.55604e-07	1.29985e-05	8.30374e-06	10152/54942/25/27/58527/88/10097/10096/57180/653857/118/119/120/134/11214/10142/7840/246/287/55435/335/116985/375/382/10565/55114/93663/79822/2909/343578/9912/395/396/397/9639/55160/22899/128272/7984/10552/10095/10109/10094/10093/10092/81873/348110/55616/476/477/487/488/10677/9530/10458/55971/80115/585/54828/274/27302/55845/683/684/643338/203228/775/817/822/829/830/93661/832/55604/146206/857/859/…	373
GO:0030326	BP	GO:0030326	embryonic limb morphogenesis	125/16686	125/18670	7.57623e-07	1.29985e-05	8.30374e-06	3899/8854/8092/257/60529/27077/581/10018/652/655/657/26005/775/55636/50515/65250/1382/1387/1499/56603/22943/1749/1750/79659/1889/2019/2201/6468/2249/2253/2254/2260/28982/80144/341640/8323/8200/2697/2702/2736/2737/2768/2778/2719/79977/9464/3065/3066/3206/3207/3205/3226/3227/3236/3238/3239/3235/55764/9742/51098/3549/54928/27152/51176/64327/80856/4038/4040/51776/4154/5469/1954/54903/4487/4488/4621/2…	125
GO:0035113	BP	GO:0035113	embryonic appendage morphogenesis	125/16686	125/18670	7.57623e-07	1.29985e-05	8.30374e-06	3899/8854/8092/257/60529/27077/581/10018/652/655/657/26005/775/55636/50515/65250/1382/1387/1499/56603/22943/1749/1750/79659/1889/2019/2201/6468/2249/2253/2254/2260/28982/80144/341640/8323/8200/2697/2702/2736/2737/2768/2778/2719/79977/9464/3065/3066/3206/3207/3205/3226/3227/3236/3238/3239/3235/55764/9742/51098/3549/54928/27152/51176/64327/80856/4038/4040/51776/4154/5469/1954/54903/4487/4488/4621/2…	125
GO:0001659	BP	GO:0001659	temperature homeostasis	171/16686	173/18670	7.78416e-07	1.33198e-05	8.50901e-06	18/57406/33/37/43/26027/55856/2180/89/93/6868/11096/116/9370/51094/79602/134/153/154/155/216/7840/324/8862/55198/406/57561/468/26580/857/729230/948/1051/1149/1240/4849/1268/1376/7852/1621/1649/1666/1734/85440/1812/1813/1778/64641/1907/1910/1958/79813/83401/79071/2034/2104/2167/2171/338557/26291/2271/201163/2303/2308/79068/50486/10912/2628/51738/2697/2778/2827/2887/3033/3060/8841/3226/3297/3356/33…	171
GO:0019935	BP	GO:0019935	cyclic-nucleotide-mediated signaling	208/16686	212/18670	7.93665e-07	1.34823e-05	8.61281e-06	19/107/108/109/196883/111/112/113/114/115/116/117/575/576/577/283383/347088/2015/30817/84658/976/266977/9289/10149/222487/139378/221188/57211/84873/22859/23266/23284/64123/133/79924/23394/135/136/148/147/146/150/151/152/153/154/155/196/11214/9472/187/333/348/358/57561/493/796/797/799/10203/948/997/115004/1113/1392/1394/64784/3627/6373/4283/1672/1609/1812/1813/1814/1816/1910/1979/2044/2492/51083/2…	208
GO:0050657	BP	GO:0050657	nucleic acid transport	190/16686	193/18670	7.96215e-07	1.34823e-05	8.61281e-06	8086/6059/3267/25909/26993/54890/10189/23237/6311/23299/160419/22794/51362/1069/1070/26097/9793/29894/53981/51692/10898/11052/55308/11269/29118/10212/7919/9785/1660/9775/1977/1984/56648/143244/3692/56943/81608/10211/2332/84248/9908/2733/3087/3178/144983/3181/220988/3192/3297/10642/10644/10643/55677/10657/8570/3800/10128/84946/51213/4116/55110/8888/29074/9961/4600/4641/4686/22916/55421/55706/51068…	190
GO:0050658	BP	GO:0050658	RNA transport	190/16686	193/18670	7.96215e-07	1.34823e-05	8.61281e-06	8086/6059/3267/25909/26993/54890/10189/23237/6311/23299/160419/22794/51362/1069/1070/26097/9793/29894/53981/51692/10898/11052/55308/11269/29118/10212/7919/9785/1660/9775/1977/1984/56648/143244/3692/56943/81608/10211/2332/84248/9908/2733/3087/3178/144983/3181/220988/3192/3297/10642/10644/10643/55677/10657/8570/3800/10128/84946/51213/4116/55110/8888/29074/9961/4600/4641/4686/22916/55421/55706/51068…	190
GO:0032956	BP	GO:0032956	regulation of actin cytoskeleton organization	331/16686	343/18670	7.96273e-07	1.34823e-05	8.61281e-06	10152/54942/25/27/88/10097/10096/57180/653857/118/119/120/11214/7840/246/55435/335/116985/375/382/10565/55114/93663/79822/2909/343578/9912/395/396/397/9639/55160/22899/128272/7984/10552/10095/10109/10094/10093/10092/81873/348110/55616/10677/9530/10458/55971/80115/585/54828/274/27302/55845/683/684/643338/203228/822/829/830/93661/832/55604/146206/859/55704/6356/6366/6369/10344/10850/1490/1236/23607…	331
GO:0001736	BP	GO:0001736	establishment of planar polarity	124/16686	124/18670	8.48381e-07	1.41111e-05	9.01452e-06	25/22881/160/161/163/1173/1175/128272/409/23245/84446/9024/998/9620/1952/1951/1213/65250/115908/23002/1601/51339/22943/1741/1855/1856/1857/10640/2295/80199/8321/2535/7976/8322/7855/8323/8324/2719/2239/10082/57822/90410/27152/9863/9968/54903/4300/85407/27031/5048/50855/5216/57664/144165/166336/5682/5683/5684/5685/5686/5687/5688/143471/5689/5699/122706/5690/5691/5692/5693/5694/5695/5696/5698/5700/5…	124
GO:0001838	BP	GO:0001838	embryonic epithelial tube formation	124/16686	124/18670	8.48381e-07	1.41111e-05	9.01452e-06	25/133/8092/317/2909/8289/585/8915/652/653/655/836/57545/9620/1072/23242/115908/1499/10522/10395/1855/1856/1857/2348/80199/8321/2535/7976/8323/2625/151449/2668/11146/79977/57822/9421/388585/3091/6928/55764/26160/51098/55081/79192/153572/79191/2648/84678/7403/9585/9355/11019/8543/4036/4040/7798/9968/57534/54903/4522/25902/4524/4838/9241/27031/130497/58495/5076/7849/5216/65979/23654/144165/5566/556…	124
GO:0007098	BP	GO:0007098	centrosome cycle	124/16686	124/18670	8.48381e-07	1.41111e-05	9.01452e-06	7840/9639/402/22809/6790/585/672/675/84446/118611/26005/899/9738/983/1017/55755/55835/153241/22994/9662/22995/55125/11190/85459/100653515/80254/23177/55722/79959/64793/1068/1069/1070/1107/1111/5119/57132/27243/25978/51652/128866/92421/51510/26973/9793/54875/116840/9696/1499/1639/159989/54461/2242/1647/348654/2801/115106/55142/79441/54930/23354/54801/55559/93323/253012/2648/8850/9851/3832/3834/111…	124
GO:0007164	BP	GO:0007164	establishment of tissue polarity	124/16686	124/18670	8.48381e-07	1.41111e-05	9.01452e-06	25/22881/160/161/163/1173/1175/128272/409/23245/84446/9024/998/9620/1952/1951/1213/65250/115908/23002/1601/51339/22943/1741/1855/1856/1857/10640/2295/80199/8321/2535/7976/8322/7855/8323/8324/2719/2239/10082/57822/90410/27152/9863/9968/54903/4300/85407/27031/5048/50855/5216/57664/144165/166336/5682/5683/5684/5685/5686/5687/5688/143471/5689/5699/122706/5690/5691/5692/5693/5694/5695/5696/5698/5700/5…	124
GO:0031123	BP	GO:0031123	RNA 3'-end processing	149/16686	150/18670	8.48723e-07	1.41111e-05	9.01452e-06	10768/10189/351/580/22794/891/904/51362/79577/1025/26097/10978/64506/22849/29894/53981/51692/10898/642843/11052/79869/1477/1478/23283/1479/541466/102723631/728911/441519/441521/541465/101060211/102723737/102723680/9646/10212/7919/170506/9785/1736/9775/55520/60528/90459/79033/5394/23404/51010/54512/56915/118460/23016/11340/5393/2091/345630/81608/2926/3028/3297/26173/57117/81556/57508/80789/26512/2…	149
GO:0048754	BP	GO:0048754	branching morphogenesis of an epithelial tube	149/16686	150/18670	8.48723e-07	1.41111e-05	9.01452e-06	25/90/170690/183/186/367/374/596/650/652/655/8945/846/859/6356/9620/4435/1282/1435/1499/56998/1512/1522/1605/8642/780/1739/9231/54567/1906/1909/1950/2022/1969/2099/80004/2119/2138/79633/2246/2255/2247/2253/2263/63943/3169/2303/2297/2294/2637/2658/151449/2668/2736/2737/10672/2719/80000/64412/64399/6928/3207/3202/3217/3237/3549/3611/10765/3845/284217/3911/51176/55366/3975/4041/91355/4040/9500/4192/…	149
GO:0061351	BP	GO:0061351	neural precursor cell proliferation	149/16686	150/18670	8.48723e-07	1.41111e-05	9.01452e-06	116/9289/80709/55198/9181/9048/170302/429/259266/22809/7832/728/1000/50937/51286/153241/57650/1495/1499/1522/6376/1524/747/221955/1627/1638/27185/57540/85458/54567/63950/85440/1813/1950/80237/2009/2016/2018/2047/2173/2258/2253/2260/2263/2316/2308/2309/10818/7976/8323/8326/2624/2637/57165/2735/2736/2737/2771/9283/64399/3091/84376/3398/3400/90410/10642/3611/3642/3736/147040/23028/84678/9928/547/511…	149
GO:0030324	BP	GO:0030324	lung development	170/16686	172/18670	8.62242e-07	1.42624e-05	9.11114e-06	441376/26154/93/100/9509/9719/10551/7965/8854/383/429/171023/538/342371/7917/652/657/659/147372/55036/1490/1050/9620/1116/23152/1385/1392/83716/1499/1512/1522/1544/1605/1717/9231/123872/1907/1956/1977/1978/2033/2034/54206/80004/55294/2246/2255/8817/2252/2253/2254/2260/2263/2324/3169/2294/2302/93986/10272/2627/2735/2736/2737/2719/79977/57493/3280/64399/51501/3202/9394/3290/51668/3397/3488/3596/367…	170
GO:0140013	BP	GO:0140013	meiotic nuclear division	170/16686	172/18670	8.62242e-07	1.42624e-05	9.11114e-06	10097/10096/192670/256006/259266/136991/472/6790/7917/675/676/83990/643376/699/701/79703/317761/811/25858/147872/339834/8900/57820/898/9134/991/994/1060/378708/201254/1164/124817/56603/1618/54514/11144/1761/63946/29947/64180/146956/197342/2072/2069/9700/2175/2177/57697/286151/26271/63979/56776/51343/2801/2827/113510/164045/84072/150280/3297/3306/3622/81930/116138/3976/130951/84944/283129/225689/9…	170
GO:0043112	BP	GO:0043112	receptor metabolic process	189/16686	192/18670	8.78598e-07	1.44957e-05	9.26022e-06	59272/43/57007/9370/133/54806/57679/284/88455/124930/81573/338692/302/55435/160/161/163/1173/1175/100506013/8862/348/116985/23237/375/10564/407/408/409/84896/6311/8678/441925/11149/10369/10368/27092/27091/59284/59283/10203/50632/819/823/857/859/948/967/975/928/1020/634/51510/1211/1213/10330/6900/3576/3577/3579/22943/1742/1759/1785/26052/1813/1814/1815/151636/1889/1906/1948/1950/30845/2060/7430/22…	189
GO:0060485	BP	GO:0060485	mesenchyme development	271/16686	279/18670	9.18951e-07	1.51228e-05	9.66083e-06	58/59/70/72/90/94/8751/51094/80709/254268/8854/8092/265/139285/268/309/8313/25805/10409/596/283149/650/652/653/655/657/659/54796/9350/1072/10370/23332/23122/1277/23603/286204/78987/1499/9820/340665/1601/153090/147906/1605/199699/8642/10521/1655/9231/10683/1906/1908/1909/1910/1942/1947/80237/2022/8320/57669/2042/2065/2066/60412/2146/83989/81610/64839/2255/9965/2253/2254/2260/2263/2335/2348/3169/31…	271
GO:0002706	BP	GO:0002706	regulation of lymphocyte mediated immunity	148/16686	149/18670	9.4449e-07	1.53861e-05	9.82902e-06	177/164/200558/383/409/79915/567/604/695/100141515/718/722/725/23705/729230/11126/909/910/911/912/913/10666/940/958/975/10225/634/1178/23529/387837/339390/1378/1398/56253/56940/51010/118460/8772/51571/81545/2207/2208/2213/2302/50943/7855/2625/84868/3077/3105/3106/3107/3133/3134/3135/3146/3263/3329/3440/3456/3586/3592/3593/3594/3606/8809/8807/3553/3554/3558/53833/59067/51561/149233/9466/3565/3569/…	148
GO:0048592	BP	GO:0048592	eye morphogenesis	148/16686	149/18670	9.4449e-07	1.53861e-05	9.82902e-06	10152/23287/54806/220/362/8289/84100/51761/578/581/585/8412/596/652/655/113246/57010/793/285331/50937/80184/1270/1289/1290/1295/1296/23418/1419/1499/1735/28514/1826/2202/1969/2047/2048/356/2195/2200/2201/24147/2301/2295/668/121643/10818/25794/7855/10220/2737/2779/2780/2792/348980/3091/204851/28996/3150/55764/3549/10265/182/84678/197021/3975/4041/4040/4124/84465/4211/4237/9927/83552/4647/4669/5818…	148
GO:0050773	BP	GO:0050773	regulation of dendrite development	148/16686	149/18670	9.4449e-07	1.53861e-05	9.82902e-06	10152/10097/102/577/238/29882/84079/348/23237/375/382/115703/9912/50807/10458/53335/80823/653/655/54149/8536/57118/816/23271/4076/65981/10498/991/1020/8851/51265/6792/1072/1136/1141/23242/22849/1398/1399/23373/114788/9820/1523/23316/23191/153090/1627/28988/1630/170506/27185/9231/10059/26052/29904/1942/2043/2146/79791/26259/2332/100132074/23105/64689/2902/2931/2932/3066/23072/57520/3397/11141/3558…	148
GO:2000058	BP	GO:2000058	regulation of ubiquitin-dependent protein catabolic process	148/16686	149/18670	9.4449e-07	1.53861e-05	9.82902e-06	207/54467/369/25820/10425/6790/8312/9529/7917/55212/10134/819/857/859/863/57805/28952/1050/55743/23274/1191/150684/64326/1452/122011/1453/1454/1457/1459/1601/79016/65992/55070/27185/3300/1855/1950/116224/26263/55294/2272/2295/2629/2729/10755/11146/2768/2931/2932/9709/3077/28996/3326/3303/3304/23640/90865/9817/131377/9113/120892/64110/4130/5601/4193/4534/4780/85409/29997/51667/8473/101927423/11315…	148
GO:1901653	BP	GO:1901653	cellular response to peptide	370/16686	385/18670	9.4814e-07	1.54067e-05	9.84215e-06	88/107/108/109/196883/111/112/113/114/115/9370/51094/154/177/183/185/186/57085/10768/197/231/207/208/308/1176/324/328/339/351/26060/55198/353/383/9181/57492/445/478/490/537/535/23545/50617/533/527/9114/245972/8992/155066/523/525/526/528/245973/51382/529/90423/9296/9550/534/127124/51606/23621/10458/55971/9564/10018/599/632/83990/388581/9847/760/773/781/782/815/11132/837/846/857/858/890/896/948/988…	370
GO:0016241	BP	GO:0016241	regulation of macroautophagy	169/16686	171/18670	9.5503e-07	1.54796e-05	9.88876e-06	154/207/60673/9776/23400/535/23545/533/527/9114/245972/8992/155066/523/525/526/528/245973/51382/529/90423/9550/534/51606/9531/8678/664/665/203228/10241/823/826/836/11140/1020/8851/29082/128866/23274/1634/7957/2081/55763/60412/23265/149371/9638/9637/79443/2597/2629/2773/26086/10013/3091/3162/26353/27429/3064/90410/8100/8517/3565/345611/3791/57535/90070/55004/28956/8649/389541/10542/23367/120892/90…	169
GO:0001505	BP	GO:0001505	regulation of neurotransmitter levels	342/16686	355/18670	1.00301e-06	1.62166e-05	1.03595e-05	132949/18/43/54/107/135/136/148/183/186/189/64902/199/207/7915/501/223/275/320/321/384/23204/10550/41/445/477/488/493/538/570/23621/8938/590/635/26258/84446/114781/774/776/783/8618/93664/808/815/8573/857/947/948/961/1020/1103/55349/1119/1129/1136/1137/1138/8973/1141/1142/1143/64581/1201/2055/1191/1268/8292/1312/10815/10814/594855/339302/1373/10675/1488/1524/1545/747/221955/1621/23576/23564/1644/9…	342
GO:0035148	BP	GO:0035148	tube formation	147/16686	148/18670	1.05101e-06	1.68896e-05	1.07895e-05	25/133/8092/317/2909/8289/84913/585/54828/8915/10018/652/653/655/836/57545/9620/80184/1072/23242/115908/1499/153090/10522/23405/10395/1855/1856/1857/1896/10913/2255/2253/2263/2348/80199/8321/2535/7976/8323/2625/151449/2668/11146/79977/57822/9421/388585/8820/3091/6928/3198/55764/26160/51098/55081/79192/153572/79191/9270/2648/84678/7403/9585/9355/11019/8543/4036/4040/7798/9968/57534/54903/4522/2590…	147
GO:0051592	BP	GO:0051592	response to calcium ion	147/16686	148/18670	1.05101e-06	1.68896e-05	1.07895e-05	15/125981/8754/107/114/118/84059/10768/8644/85365/246/241/265/311/308/310/339/360/572/673/10369/27101/801/805/808/817/825/79800/845/846/857/595/63928/25932/8904/221184/8895/131034/57699/9362/27132/144402/151835/1393/2039/1800/1843/1894/1906/29904/1956/2021/955/2243/2244/2266/2353/2354/2521/2664/2696/2822/2978/3184/9456/3208/3309/8826/3707/3710/3725/3726/3727/3756/30819/3778/3779/10242/27094/27345…	147
GO:0007051	BP	GO:0007051	spindle organization	168/16686	170/18670	1.05773e-06	1.68896e-05	1.07895e-05	8086/23172/79998/9639/259266/546/79000/6790/9212/6795/56647/332/79866/147872/26112/891/126731/991/1062/387103/153241/57562/55125/80254/55722/79598/1107/11200/5119/57132/27243/25978/128866/92421/51510/9793/23332/23122/1213/1453/1639/10540/1739/4733/1778/114327/2009/9700/7430/26271/2316/79187/2770/2801/55889/653641/643699/728047/101059918/29899/115106/55142/79441/54930/23354/54801/55559/93323/8841/…	168
GO:0007269	BP	GO:0007269	neurotransmitter secretion	168/16686	170/18670	1.05773e-06	1.68896e-05	1.07895e-05	107/135/136/148/320/321/41/488/23621/8938/26258/84446/774/776/783/8618/93664/808/815/8573/1020/1103/1129/1136/1137/1138/8973/1141/1142/1143/1268/10815/10814/594855/339302/10675/1488/9162/80331/10059/8448/8447/1812/1813/84062/1855/26059/84961/2332/2571/2572/10755/28964/2852/2901/116443/2914/2932/3060/11255/3312/3351/3356/3749/27345/8564/8825/64130/55327/120892/79772/55784/4208/27163/8775/63908/234…	168
GO:0099643	BP	GO:0099643	signal release from synapse	168/16686	170/18670	1.05773e-06	1.68896e-05	1.07895e-05	107/135/136/148/320/321/41/488/23621/8938/26258/84446/774/776/783/8618/93664/808/815/8573/1020/1103/1129/1136/1137/1138/8973/1141/1142/1143/1268/10815/10814/594855/339302/10675/1488/9162/80331/10059/8448/8447/1812/1813/84062/1855/26059/84961/2332/2571/2572/10755/28964/2852/2901/116443/2914/2932/3060/11255/3312/3351/3356/3749/27345/8564/8825/64130/55327/120892/79772/55784/4208/27163/8775/63908/234…	168
GO:0031334	BP	GO:0031334	positive regulation of protein-containing complex assembly	238/16686	244/18670	1.08335e-06	1.7256e-05	1.10235e-05	19/10152/10097/10096/57180/653857/9447/84962/10142/246/79998/55435/375/382/7984/402/10552/10095/10109/10094/10093/10092/81873/348110/50807/79969/472/545/9530/10458/55971/80115/581/10018/637/638/274/90427/55845/643338/55832/55604/146206/859/885/6356/6366/6369/10344/1236/948/11135/10435/10602/23580/148170/1015/1003/8851/55755/1027/81620/9557/23332/64581/6249/57393/1191/11151/57175/1385/1437/1440/14…	238
GO:0016197	BP	GO:0016197	endosomal transport	221/16686	226/18670	1.15583e-06	1.83652e-05	1.17322e-05	19/23527/88/7840/57679/51479/84079/57182/653145/728113/1174/8546/8943/91056/55745/55317/9907/382/10139/392/9912/400/10123/8938/51272/2647/282991/11149/50632/28952/54520/5119/57132/27243/25978/51652/29082/128866/92421/51510/79643/91782/23274/1203/1213/8218/54918/23603/9201/1639/57706/163486/79958/27147/23258/10059/84661/8411/10938/30846/30845/30844/7260/10807/57724/2060/23085/7813/8729/9648/26088/…	221
GO:0010811	BP	GO:0010811	positive regulation of cell-substrate adhesion	121/16686	121/18670	1.1912e-06	1.87884e-05	1.20025e-05	25890/25/10551/246/335/8874/402/10109/708/811/55604/57091/151887/6366/6370/56477/3491/1236/948/916/998/1012/1021/4680/10519/1307/136227/1295/1398/1399/1435/10675/6376/1605/27185/1758/2039/1785/1793/80005/1842/10085/25975/133584/129080/11117/84034/90187/2013/57669/2041/2199/55612/2243/2244/2266/2316/342184/2335/2294/2932/3037/3273/51144/3611/8826/3675/3678/3655/9270/3717/3728/3791/3987/55679/9448/…	121
GO:0046718	BP	GO:0046718	viral entry into host cell	121/16686	121/18670	1.1912e-06	1.87884e-05	1.20025e-05	59272/290/325/558/857/858/1234/30835/920/4179/1604/972/941/975/942/222256/983/9076/9074/9080/339390/10332/23601/1378/1380/1508/1525/7852/1605/1803/6993/1948/1949/1956/1969/2060/50848/2219/8547/2621/2838/156/2934/2993/26762/222537/3303/3304/3356/3373/8692/8372/3383/3416/8519/10581/10410/3440/83737/3673/3678/3685/3688/3690/3693/3694/3695/3839/3916/3949/3956/3965/11043/4340/4360/4684/5818/5819/81607…	121
GO:0048675	BP	GO:0048675	axon extension	121/16686	121/18670	1.1912e-06	1.87884e-05	1.20025e-05	25/23394/214/29882/348/393/26053/343472/659/203228/1002/1020/8851/51265/6792/2017/6387/23191/1627/28988/9201/27185/1785/1808/374946/1826/1855/2335/2664/2803/2932/3320/3326/3475/3611/57611/3688/3897/3913/9355/3984/4035/23499/4099/4131/4133/9175/4137/1954/4504/81565/4692/4825/54413/4897/8829/8828/9423/4916/10439/5048/5058/55558/91584/5458/5459/5532/5802/8766/23011/65059/6049/57142/65078/22902/6259/…	121
GO:0007159	BP	GO:0007159	leukocyte cell-cell adhesion	325/16686	337/18670	1.28037e-06	2.01455e-05	1.28694e-05	100/101/119/135/84830/177/199/207/301/8546/8943/337/383/384/445/572/8915/604/652/655/151888/10385/84433/836/857/865/283234/6363/6347/6366/6370/56477/6352/729230/1236/11126/57126/912/30835/100133941/939/29126/80381/940/11314/916/920/959/960/4179/961/921/1604/923/970/972/941/975/9308/942/998/634/1051/51148/339390/10332/160365/11151/1445/1493/1524/6387/1540/1739/9231/9093/81704/1803/1840/11221/56940…	325
GO:0051302	BP	GO:0051302	regulation of cell division	166/16686	168/18670	1.29718e-06	2.03257e-05	1.29845e-05	25909/79998/259266/6790/9212/6795/585/598/8678/57448/641/675/685/387695/801/805/808/847/9738/8556/8555/168448/994/998/990/10263/201161/1069/92421/10519/11113/79848/8452/643/341019/28514/1813/1814/144455/79733/1894/114327/10807/2069/2103/2124/2246/2247/2248/2249/2250/2251/2252/2253/2254/2263/201163/79187/64762/10755/28964/56287/3357/3481/3552/3553/3619/27152/9270/126695/63971/9928/146909/10112/958…	166
GO:0009108	BP	GO:0009108	coenzyme biosynthetic process	145/16686	146/18670	1.30127e-06	2.03257e-05	1.29845e-05	31/32/38/47/130013/11332/23205/81616/197322/2180/2181/2182/51703/23305/84532/55902/125061/10327/554235/471/84869/80347/93058/80219/27235/51805/51117/84274/51004/10229/56997/79934/57017/79877/1719/200895/1737/1738/64834/54898/83401/6785/60481/79071/79993/2194/2232/80308/2356/2618/2639/2643/10243/2954/23498/9200/201562/51144/7923/109703458/3418/3620/169355/8564/8942/11019/4143/4144/27430/79066/2341…	145
GO:0051384	BP	GO:0051384	response to glucocorticoid	145/16686	146/18670	1.30127e-06	2.03257e-05	1.29845e-05	15/21/1244/23205/8754/116/9370/133/178/186/189/199/11214/210/218/249/301/306/336/358/374/383/445/490/552/572/590/596/10018/632/654/790/799/808/836/842/595/1026/1036/8837/9076/1369/1373/153222/1392/1515/54541/1789/1843/1906/1956/1977/1978/2056/54206/11170/114907/387758/2322/2353/2354/8061/2308/2309/2629/2692/2693/2706/2720/2805/10888/2950/3176/3192/3291/3283/3284/3383/3485/3490/3586/3557/50616/356…	145
GO:0002698	BP	GO:0002698	negative regulation of immune effector process	120/16686	120/18670	1.33387e-06	2.06846e-05	1.32138e-05	2/29/284/301/335/336/26060/383/409/604/613/684/708/722/725/729230/933/11314/961/1604/966/8832/10225/634/387837/339390/1378/1398/79004/79132/11221/56940/5169/2213/115352/2241/10875/2294/2302/50943/63906/2896/84868/3077/3133/3134/3135/3142/3162/5654/3440/3456/282618/3586/3598/3558/53833/3559/90865/3566/3575/64771/3630/11213/83737/3718/3805/3958/3965/10859/84695/100507436/4277/79594/79671/55666/1003…	120
GO:0006721	BP	GO:0006721	terpenoid metabolic process	120/16686	120/18670	1.33387e-06	2.06846e-05	1.32138e-05	24/124/125/126/127/128/130/131/375790/231/57016/441282/1645/8644/1109/216/8854/220/224/64577/335/336/337/338/344/345/348/55937/158835/53630/83875/1208/1381/1382/1392/1543/1544/1545/1592/56603/340665/339761/1562/1557/1558/1559/1565/1571/29785/1576/1577/1551/285440/8694/84649/9249/10170/1956/2222/2224/9453/2817/221914/2719/2239/2262/10082/338328/3157/3158/3339/27429/4023/9227/4035/4036/7804/4047/22…	120
GO:0022612	BP	GO:0022612	gland morphogenesis	120/16686	120/18670	1.33387e-06	2.06846e-05	1.32138e-05	367/374/383/581/596/652/655/390259/55727/8945/823/857/859/6356/634/1051/8837/1361/1396/1435/1436/8452/9420/1605/780/1896/10913/1956/1999/1969/2099/80004/2119/55294/10116/2255/2252/2253/2260/2263/2267/3169/10818/151449/2735/2736/2737/3082/10481/3239/3249/3400/3488/10765/284217/3911/55679/4041/91355/4040/4192/5469/4478/4488/4781/159296/4824/9241/4851/10718/8829/9423/59277/5080/5154/5241/11331/5324/…	120
GO:0007059	BP	GO:0007059	chromosome segregation	310/16686	321/18670	1.37934e-06	2.13384e-05	1.36315e-05	23172/10097/10096/192670/10270/26993/64682/51529/25906/29945/51433/256006/79998/324/127829/55207/472/546/9212/6795/8313/7917/8815/140836/8678/56271/332/91272/672/83990/699/701/9184/317761/147872/339834/891/57820/898/9134/991/8697/246184/996/998/990/157313/113130/55143/55755/81620/1060/1062/1063/64105/55839/55166/378708/80152/387103/201254/64793/283489/5119/57132/27243/25978/29082/128866/92421/515…	310
GO:0099111	BP	GO:0099111	microtubule-based transport	184/16686	187/18670	1.43567e-06	2.21567e-05	1.41542e-05	81569/55860/10121/10120/55811/8546/8120/8943/26985/10947/1176/10239/320/351/361/57584/403/127829/55207/9531/166379/636/23299/92558/146439/2647/282991/388552/55330/63915/26258/118426/26256/57662/388389/55036/998/22994/220136/1201/23059/254263/22820/26958/1740/123872/161582/25981/8701/1767/25911/667/84062/1778/1780/79659/51626/8655/140735/83658/83657/9638/2319/2332/79443/2622/9001/3091/3192/3312/33…	184
GO:0007605	BP	GO:0007605	sensory perception of sound	144/16686	145/18670	1.44783e-06	2.2291e-05	1.424e-05	84059/501/40/491/50617/525/5205/56751/332/51475/776/836/152137/8556/64072/1027/1032/388551/57214/55636/57053/55584/1141/53405/7401/53942/1690/1301/1302/1277/1280/1285/1428/51473/1729/24139/64787/1833/83715/339768/2138/2070/80204/2260/8322/2558/2561/2562/2706/10804/349149/2917/389207/643226/1687/3074/9455/3198/3249/3383/3753/3784/9132/3815/125336/26018/9860/4036/220074/153562/4155/8195/79784/51168…	144
GO:0030534	BP	GO:0030534	adult behavior	143/16686	144/18670	1.61081e-06	2.46825e-05	1.57678e-05	18/26090/2515/53616/181/238/351/372/409/434/477/525/583/585/680/114781/9607/1020/51286/55636/10752/1136/1137/1138/1140/1141/1143/2055/1267/6900/26047/1393/1394/1476/1497/6387/1600/1621/127343/58524/1812/1813/1814/1815/1949/2019/2043/2059/8772/2257/3170/2395/2566/2636/2668/51738/2693/26058/2695/2741/2743/2902/2906/3066/28996/9456/9455/3218/3236/3235/3356/27429/3398/22876/8997/3766/57626/3952/16317…	143
GO:1902107	BP	GO:1902107	positive regulation of leukocyte differentiation	143/16686	144/18670	1.61081e-06	2.46825e-05	1.57678e-05	22985/100/101/177/301/8546/8943/286410/537/558/572/604/695/10385/760/841/865/6363/1230/9398/939/920/4179/972/941/9308/942/1385/1435/56998/1540/81501/11221/1960/2124/8772/2242/2323/2353/50943/2621/2625/2736/2737/2778/10456/3059/3135/3142/3146/3398/3458/3549/3592/3593/3594/3600/3605/3606/8808/3558/50604/51561/149233/3559/146433/3565/3566/3567/3574/3575/3635/3707/3725/4254/7071/51176/3965/3976/10288…	143
GO:0070663	BP	GO:0070663	regulation of leukocyte proliferation	217/16686	222/18670	1.66952e-06	2.54459e-05	1.62555e-05	100/177/196/199/301/383/384/79915/472/596/604/652/683/684/695/10385/84433/836/283234/6363/6352/6355/729230/912/30835/933/100133941/29126/80381/940/11314/51293/952/916/920/958/959/4179/1604/923/970/972/941/975/942/1026/1051/1141/1178/23529/339390/160365/11151/1435/1493/1499/1739/9231/9093/10148/1947/5169/2056/2064/8772/2213/115352/2255/2323/2302/50943/51083/11146/2796/10457/1880/26585/2950/84868/3…	217
GO:0042471	BP	GO:0042471	ear morphogenesis	118/16686	118/18670	1.67246e-06	2.54459e-05	1.62555e-05	29/220/474/525/51761/613/9620/80184/55636/57053/55584/7401/1301/1280/115908/140947/1749/1750/1855/1856/1906/2048/2138/2255/2253/2254/2260/2263/2299/2487/2535/7976/8323/2624/2625/2637/10804/2736/57822/145258/8820/3167/340784/3198/3199/3249/3638/51141/8516/9132/26018/121227/9935/5594/5595/4487/51168/53904/140469/4647/4669/4762/25836/579/9241/8013/9423/130497/116039/133060/5013/5076/7849/79955/5456/…	118
GO:0048593	BP	GO:0048593	camera-type eye morphogenesis	118/16686	118/18670	1.67246e-06	2.54459e-05	1.62555e-05	10152/54806/220/362/8289/84100/51761/578/581/585/8412/652/655/113246/57010/793/285331/50937/1295/1296/1419/1499/1735/28514/1826/1969/2047/2048/2195/24147/2301/2295/121643/10818/7855/10220/2737/2780/348980/3091/204851/28996/3150/55764/3549/10265/182/84678/197021/3975/4041/4040/4124/84465/4211/9927/4669/5818/25945/4763/4901/4915/5076/5080/5146/65979/5308/5309/8842/5629/283571/256297/5764/5797/5950/…	118
GO:1903708	BP	GO:1903708	positive regulation of hemopoiesis	182/16686	185/18670	1.74624e-06	2.65058e-05	1.69326e-05	22985/91/92/100/101/177/129138/301/8546/8943/405/286410/537/342371/558/572/604/695/10385/760/841/865/6363/1230/9398/939/920/4179/972/941/9308/942/1385/1435/1440/56998/1540/81501/170506/11221/1960/2113/2124/8772/116151/2242/2323/2353/2296/2309/50943/2621/2623/2624/2625/2736/2737/2778/10456/3059/3091/3135/3142/3146/3148/3202/3303/3304/3398/3458/3549/3592/3593/3594/3600/3605/3606/8808/3558/50604/515…	182
GO:0007093	BP	GO:0007093	mitotic cell cycle checkpoint	163/16686	165/18670	1.76079e-06	2.6664e-05	1.70336e-05	25906/324/1820/1386/472/6790/9212/581/598/641/672/84446/7832/699/701/9184/10498/835/891/595/991/995/990/983/1017/55755/80279/1026/1027/1030/81620/1063/11200/55743/92421/63967/23019/25904/55571/4849/4850/57472/246175/29883/9337/9125/8738/64858/1739/29980/1843/51143/1869/1874/144455/79733/146956/197342/2033/79791/1112/4303/1647/348654/26058/2765/51512/8091/3265/3364/135458/3550/65123/84861/9735/514…	163
GO:0006606	BP	GO:0006606	protein import into nucleus	142/16686	143/18670	1.79205e-06	2.68849e-05	1.71747e-05	137735/183/186/207/284/347/26060/55198/406/9531/652/9478/868/948/999/1026/11261/63928/1434/55929/1812/1894/84455/152877/9679/51307/55612/2254/2316/2646/2737/3059/8841/55027/51501/8692/3458/51194/9670/79711/3843/10527/10526/55705/3728/3836/3838/3839/3840/3841/23633/402569/3837/3952/4000/120892/5594/1432/57506/8720/29969/5469/4321/4763/4792/9221/23742/57122/55746/9972/9631/23511/8021/129401/10762/5…	142
GO:0048813	BP	GO:0048813	dendrite morphogenesis	142/16686	143/18670	1.79205e-06	2.68849e-05	1.71747e-05	10006/10152/54942/10097/102/577/29882/84079/23237/115703/9912/10458/80823/22903/815/816/4076/65981/998/1020/8851/51265/6792/1952/1072/1136/1139/1141/1496/1501/9820/1523/23316/1627/28988/51473/9201/170506/1742/10059/26052/55619/1826/84062/1855/29904/1942/2043/2047/2048/2049/10160/79791/26259/2332/2534/64689/2902/2932/10013/23072/57520/3251/3397/11141/3611/3688/3706/8997/57498/8609/85442/4038/7804/…	142
GO:0106106	BP	GO:0106106	cold-induced thermogenesis	142/16686	143/18670	1.79205e-06	2.68849e-05	1.71747e-05	57406/33/43/26027/55856/2180/89/93/6868/11096/116/9370/51094/79602/153/154/155/216/7840/324/55198/406/57561/468/26580/857/729230/948/1051/1149/1240/4849/1376/7852/1621/1649/1666/1734/85440/1778/64641/79813/83401/79071/2034/2104/2167/2171/338557/26291/2271/201163/2303/50486/10912/2628/51738/2697/2778/2827/2887/3033/3060/8841/3226/3297/3397/3480/3596/3600/3606/8809/3565/3566/9807/3662/3717/23028/55…	142
GO:0120161	BP	GO:0120161	regulation of cold-induced thermogenesis	142/16686	143/18670	1.79205e-06	2.68849e-05	1.71747e-05	57406/33/43/26027/55856/2180/89/93/6868/11096/116/9370/51094/79602/153/154/155/216/7840/324/55198/406/57561/468/26580/857/729230/948/1051/1149/1240/4849/1376/7852/1621/1649/1666/1734/85440/1778/64641/79813/83401/79071/2034/2104/2167/2171/338557/26291/2271/201163/2303/50486/10912/2628/51738/2697/2778/2827/2887/3033/3060/8841/3226/3297/3397/3480/3596/3600/3606/8809/3565/3566/9807/3662/3717/23028/55…	142
GO:0007188	BP	GO:0007188	adenylate cyclase-modulating G protein-coupled receptor signaling pathway	216/16686	221/18670	1.82982e-06	2.73879e-05	1.7496e-05	19/107/108/109/196883/111/112/113/114/115/116/575/576/577/283383/347088/2015/30817/84658/976/266977/9289/10149/222487/139378/221188/57211/84873/22859/23266/23284/64123/133/79924/134/135/136/148/147/146/150/151/152/153/154/155/9590/11214/9495/333/57561/493/554/776/796/797/799/10203/846/1232/1113/1128/1129/1131/1132/1133/1268/1325/1394/1395/3627/6373/4283/1812/1813/1814/1815/1816/1906/1909/2865/231…	216
GO:0007613	BP	GO:0007613	memory	117/16686	117/18670	1.87273e-06	2.79652e-05	1.78648e-05	10347/107/114/266977/23394/348/23237/41/84896/6310/342371/8704/627/1620/114781/793/814/885/1051/1139/1141/23152/1268/1312/22849/1385/1394/23373/1497/23316/1524/1621/1812/1813/440275/1979/2237/2258/100132074/2695/2890/2902/2903/3269/3274/3356/3643/3675/3678/8516/3710/57338/8997/2648/54207/3776/50801/11202/9757/3949/5641/4009/164312/4130/4137/4192/4204/2475/4593/81832/4776/4803/266743/4835/123803/4…	117
GO:0042098	BP	GO:0042098	T cell proliferation	181/16686	184/18670	1.92563e-06	2.86226e-05	1.82848e-05	25/177/199/301/383/384/581/652/10385/11119/84433/836/283234/6363/6352/896/729230/977/912/30835/100133941/29126/80381/940/916/920/959/4179/1604/923/970/941/975/942/1051/1178/339390/160365/11151/1493/1499/1503/1739/9231/9093/1794/81704/10148/1947/2000/2056/2064/8772/2281/2302/50943/2534/2697/11146/2796/10457/84868/3280/11148/3109/3113/3115/3133/3135/3146/23308/3620/3479/3481/3485/3549/3586/3592/359…	181
GO:0051650	BP	GO:0051650	establishment of vesicle localization	181/16686	184/18670	1.92563e-06	2.86226e-05	1.82848e-05	81/23243/55435/10053/8546/8120/8943/26985/10947/1176/10239/374/375/84364/26286/84100/434/583/585/129880/55212/10282/92558/146439/2647/282991/388552/55330/63915/26258/118426/64149/966/1001/1020/84984/23332/23122/1201/10175/254263/149111/1294/1453/1499/1075/1522/8452/10540/1759/1785/26052/84062/1778/1780/60412/2153/2157/157769/54874/2348/79443/8729/2801/64689/9527/9570/4935/2890/9001/3064/8517/3676…	181
GO:0060828	BP	GO:0060828	regulation of canonical Wnt signaling pathway	277/16686	286/18670	1.94526e-06	2.88417e-05	1.84248e-05	25960/139285/219287/205147/22881/324/10297/348/406/259266/8312/8313/25805/80114/112401/650/8945/65981/857/57805/219771/1000/1001/5218/57680/1277/1452/122011/1453/1454/53944/1455/1456/23399/115908/1499/1500/1501/8452/1540/23500/1601/153090/51339/147906/1613/1649/1654/22943/27123/27122/27121/27120/1749/374946/1855/1856/1857/1896/1950/1956/1958/2010/9679/55612/2255/2254/2263/2348/2308/2309/10023/248…	277
GO:0007088	BP	GO:0007088	regulation of mitotic nuclear division	162/16686	164/18670	1.94931e-06	2.88417e-05	1.84248e-05	64682/51529/25906/29945/51433/54443/324/472/546/6790/54998/9212/8678/652/655/79866/685/699/701/9184/858/83987/891/126731/940/8556/8555/168448/991/8697/995/246184/996/990/113130/8621/55755/1027/1028/81620/1062/1063/64793/79598/1111/5119/57132/27243/25978/128866/92421/51510/8452/9820/23113/1613/9787/1761/1814/4733/1843/51143/1906/1908/1950/255324/2069/9700/26271/54461/2253/348654/57520/3192/3303/33…	162
GO:0072006	BP	GO:0072006	nephron development	141/16686	142/18670	1.99358e-06	2.94293e-05	1.88001e-05	38/59/170690/9370/183/186/54806/284/285/282679/10409/596/650/652/655/793/100133941/947/8837/4435/1285/1286/1499/56998/8642/1739/28514/1958/2028/2138/79633/2246/2247/2253/342184/2296/2303/2297/2302/2625/2668/2737/2719/2828/80000/64412/3280/388585/26508/6928/3207/3217/3237/3570/3611/8826/79192/153572/79191/3675/182/55083/84623/28999/26249/3911/3913/55366/3975/3976/84445/9500/9863/4208/4358/9788/460…	141
GO:0006661	BP	GO:0006661	phosphatidylinositol biosynthetic process	116/16686	116/18670	2.09696e-06	3.08143e-05	1.96849e-05	116986/375/377/472/660/10423/1040/80157/8813/8818/54344/2247/9896/2358/8733/3356/3357/3358/3612/3631/8821/3635/56623/22876/27124/51763/3636/65258/4534/8776/54545/64419/8898/8897/9110/9107/9108/55613/66036/4952/5154/5155/80055/27315/93210/55361/55300/5297/5298/5277/9488/5279/5281/54872/5283/10026/9487/93183/23556/84720/51227/9091/94005/51604/128869/55650/284098/54965/84992/80235/5286/5287/5288/528…	116
GO:1900180	BP	GO:1900180	regulation of protein localization to nucleus	116/16686	116/18670	2.09696e-06	3.08143e-05	1.96849e-05	186/207/284/347/9531/652/705/9478/29775/10576/7203/10575/22948/908/10574/10694/23607/948/999/983/80279/11261/63928/51208/9201/166614/85443/1736/55929/151636/1894/84455/9451/2147/26272/55612/201163/2316/2534/2737/84662/2752/2932/51512/3059/8841/8692/3458/64771/3630/3843/3728/11143/3952/3976/11006/4000/84445/5594/1432/57506/10445/29969/9258/4763/4771/4804/51068/9221/53371/9818/23636/10204/4931/5695…	116
GO:0007249	BP	GO:0007249	I-kappaB kinase/NF-kappaB signaling	261/16686	269/18670	2.1541e-06	3.15653e-05	2.01647e-05	25/9370/84962/11214/207/80216/284/26057/80833/55870/27032/554/64343/8915/602/329/330/23476/684/695/8945/497661/124583/825/84433/114769/84270/22900/64170/834/843/841/54862/28952/6363/6366/1236/929/948/920/958/972/8837/1147/93978/8904/1491/1499/6376/1524/51523/153090/65992/1653/9188/170506/1893/1894/1896/60401/10913/1936/23085/2099/2149/2150/8772/55179/356/2280/2316/2534/2697/51026/653519/51704/295…	261
GO:0015718	BP	GO:0015718	monocarboxylic acid transport	161/16686	163/18670	2.15785e-06	3.15653e-05	2.01647e-05	18/8647/5244/1244/8714/10257/215/5825/31/32/1636/2180/2181/2182/186/1645/1109/207/208/301/320/348/366/522/5205/624/846/948/634/1374/1375/126129/1376/54677/1579/8529/1813/1814/1815/1906/133418/151176/2168/2170/2167/2806/3553/8660/3933/286256/3952/5608/84879/58526/4282/51660/347411/25874/8648/10499/9611/4763/4828/56923/4843/9971/4923/729330/5020/5025/5027/8399/81579/84647/5319/5320/391013/26279/308…	161
GO:0002699	BP	GO:0002699	positive regulation of immune effector process	214/16686	219/18670	2.1974e-06	3.20711e-05	2.04878e-05	30817/136/26057/301/164/55198/383/79915/567/8915/695/57102/100141515/718/729/23705/6363/729230/11126/57126/909/910/911/912/913/10666/51744/940/11314/948/958/4179/972/941/975/8832/942/23529/1394/56253/1653/9188/23586/55601/170506/79132/5169/51010/118460/2150/8772/51571/81545/2207/2208/2241/2242/2867/2865/2268/2294/50943/7855/9846/2624/2625/2821/51704/3098/3105/3106/3107/3109/3133/3134/3135/3142/31…	214
GO:0071216	BP	GO:0071216	cellular response to biotic stimulus	230/16686	236/18670	2.21343e-06	3.22321e-05	2.05906e-05	19/1244/25/730249/8754/11093/57379/10270/207/27063/317/383/445/83734/558/8915/10018/613/654/671/695/58509/824/114769/440068/22900/834/57003/6347/6348/6352/1234/929/4064/29126/948/1604/923/968/941/942/79577/23097/1019/1051/1053/51510/64581/129607/1437/1440/9646/1511/6376/1524/2919/3627/6373/10563/2920/2921/6374/6372/3576/4283/153090/1649/1667/728358/1668/1669/1670/1671/245928/1910/9451/146956/8489…	230
GO:0008217	BP	GO:0008217	regulation of blood pressure	179/16686	182/18670	2.34097e-06	3.39621e-05	2.16958e-05	18/1636/59272/6296/59/94/170690/128/9370/133/79924/134/148/147/151/153/154/155/183/185/186/57085/84909/8862/367/143872/40/476/477/490/522/10159/551/552/553/554/585/623/659/680/774/9607/947/1066/1113/1215/1268/1278/10699/10391/1359/1392/1511/1522/1535/1584/1585/1579/66002/8529/23576/28514/1813/1814/1816/1889/1906/1907/1908/1909/1910/2013/2028/2053/51752/64167/50848/2149/2150/2865/2621/2642/2643/26…	179
GO:0006023	BP	GO:0006023	aminoglycan biosynthetic process	115/16686	115/18670	2.34802e-06	3.39621e-05	2.16958e-05	10057/176/375790/284/160/126792/26229/100288842/10678/10331/79369/84002/192134/93010/374907/84752/2683/8704/8703/8702/9334/9331/11285/11041/63827/633/57214/79586/54480/8534/50515/55501/166012/113189/51363/9435/9469/23563/4166/56548/83539/22856/337876/1213/55790/55454/1464/10675/1634/29940/92126/1950/2131/2132/2134/2135/2137/2331/11227/2651/26035/2817/221914/2719/2239/2262/10082/3036/3037/3038/307…	115
GO:0046660	BP	GO:0046660	female sex differentiation	115/16686	115/18670	2.34802e-06	3.39621e-05	2.16958e-05	91/9510/116/117/174/268/269/283/84159/408/409/472/558/578/581/596/598/9210/658/675/835/836/101927581/1051/55636/1299/1495/1588/1602/117154/11144/63951/8892/8890/8893/2069/2099/2175/2189/2255/2296/668/2309/2488/2492/8322/2620/2661/2796/344758/3309/8372/3383/3417/83943/3623/3624/3625/3643/3815/4254/9757/3952/3955/10184/3975/431707/56956/4036/10461/4323/4327/4438/4846/2516/8204/57122/26471/9468/5156…	115
GO:0032271	BP	GO:0032271	regulation of protein polymerization	213/16686	218/18670	2.40764e-06	3.47465e-05	2.21969e-05	10152/54942/25/10097/10096/57180/653857/118/119/120/10142/246/79998/55435/375/382/10565/93663/79822/343578/402/10552/10095/10109/10094/10093/10092/81873/348110/10677/9530/10458/55971/80115/585/274/55845/643338/157922/23271/57662/822/829/830/93661/832/55604/146206/859/6356/6366/6369/10344/1236/11135/10435/10602/23580/148170/1003/8851/55755/1027/23332/6249/25999/11151/57175/23406/1440/1496/2017/231…	213
GO:0045862	BP	GO:0045862	positive regulation of proteolysis	344/16686	358/18670	2.44257e-06	3.51719e-05	2.24686e-05	340485/130399/101/8754/150/11047/177/9131/9447/55122/207/239/55908/54467/10541/84168/317/348/351/25820/10425/10550/408/444/431705/93974/4287/6790/54998/8312/572/9532/7917/578/581/27113/55212/10134/8915/10017/10018/23786/27018/637/414899/666/8945/825/22900/64170/834/843/837/838/841/9994/842/857/859/863/147372/28952/885/3491/1490/1050/8837/55743/27141/7123/64581/54982/10845/1191/6900/1285/64326/137…	344
GO:0035023	BP	GO:0035023	regulation of Rho protein signal transduction	139/16686	140/18670	2.46681e-06	3.52847e-05	2.25407e-05	19/25/27/29/137735/9289/148/11214/57679/335/345/348/2909/143872/396/397/9138/9639/55160/9826/23365/22899/27237/9828/23370/128272/9181/115557/26084/64283/50650/100271715/389337/54848/84904/50649/55701/7984/9459/8874/23229/408/604/613/347273/202243/56882/56990/1281/8452/10395/23268/1894/345930/2059/54869/64787/79574/2149/2150/2151/9002/10160/9855/2245/221472/89846/121512/152273/55785/201163/10211/2…	139
GO:0035725	BP	GO:0035725	sodium ion transmembrane transport	139/16686	140/18670	2.46681e-06	3.52847e-05	2.25407e-05	8647/81/288/196527/375/41/40/9311/55515/51802/479/476/477/478/480/481/482/483/493/495/496/51297/817/859/11261/154043/26504/150684/1739/1756/1785/1814/1815/2257/5348/486/5349/53828/53827/53826/53822/2745/23171/348980/610/57657/10021/23072/57520/3775/3799/54800/259232/4734/23327/81832/81831/4842/130497/255738/5311/9033/5581/5774/29098/6336/11280/6323/6324/6326/6327/6328/55800/6329/6330/6331/6332/63…	139
GO:0060078	BP	GO:0060078	regulation of postsynaptic membrane potential	139/16686	140/18670	2.46681e-06	3.52847e-05	2.25407e-05	18/116/134/135/153/154/207/351/409/10458/784/869/1020/56853/1128/1134/57053/1135/1136/1137/1138/8973/1139/55584/1140/1141/1142/1143/1144/1145/1146/23316/9162/1742/1813/1815/1855/9775/2259/2550/2554/2555/2556/2557/2558/2559/2560/2561/2562/2563/2564/2565/2566/2567/2569/2570/51738/2741/2742/8001/441509/2743/2890/2892/2894/2895/2897/2898/2899/2900/2901/2902/2903/2904/2905/2906/116443/2911/2915/2931/2…	139
GO:0043393	BP	GO:0043393	regulation of protein binding	212/16686	217/18670	2.63773e-06	3.7646e-05	2.40491e-05	25/1636/60/8751/118/119/9370/23394/154/64853/207/64400/267/284/302/348/351/382/408/409/6790/9212/567/9532/578/25805/581/596/627/650/652/53339/8536/65981/114769/59082/10498/857/6368/140706/9236/948/1020/50937/3078/3080/81494/51185/1398/1400/55118/1440/1454/115908/56998/1522/1540/1601/153090/51339/1663/79139/27185/22943/3300/84062/151636/1855/22873/151651/1965/2033/2035/57669/2043/2280/10211/90167/…	212
GO:0010970	BP	GO:0010970	transport along microtubule	159/16686	161/18670	2.64366e-06	3.76474e-05	2.40501e-05	81569/55860/10121/10120/8546/8120/8943/26985/10947/1176/10239/320/351/57584/403/127829/55207/9531/166379/636/23299/92558/146439/2647/282991/388552/55330/63915/26258/118426/57662/998/22994/1201/23059/254263/22820/26958/1740/667/84062/1778/1780/79659/51626/8655/140735/83658/83657/9638/2319/2332/79443/9001/3091/3192/3312/3315/51668/3064/22858/55764/9742/26160/90410/64792/11020/112752/56912/51098/550…	159
GO:0035966	BP	GO:0035966	response to topologically incorrect protein	195/16686	199/18670	2.71815e-06	3.86229e-05	2.46733e-05	37/118/10551/267/55139/55738/440/467/468/22926/1388/9114/4287/92552/9531/7917/578/581/10018/51283/168620/666/811/125972/821/6347/595/80279/79094/1047/1191/1311/10987/10488/90993/64764/84699/148327/153222/10106/1491/8452/9820/3576/30827/153090/1616/1639/1649/1663/79139/51009/91319/3301/3337/51726/54788/79982/3300/11080/25822/4189/202052/5611/3338/9695/55741/80267/5610/9451/1965/2033/2081/10595/300…	195
GO:1904062	BP	GO:1904062	regulation of cation transmembrane transport	329/16686	342/18670	2.73429e-06	3.87668e-05	2.47652e-05	25/88/81/150/154/183/79026/9472/10142/144245/57463/287/288/196527/306/187/351/23237/375/9474/477/481/482/483/487/493/538/134145/581/623/274/51297/51719/775/776/781/782/783/784/785/786/10369/10368/27092/27091/59284/59283/799/801/805/808/817/823/825/844/845/857/859/255057/6347/729230/930/967/57214/400916/55636/11261/1193/254263/149111/154043/150684/11151/10063/84766/1392/1393/1394/1520/6376/3627/63…	329
GO:0002700	BP	GO:0002700	regulation of production of molecular mediator of immune response	138/16686	139/18670	2.7438e-06	3.88164e-05	2.47968e-05	284/200558/335/336/383/79915/9474/567/8915/604/684/695/100141515/729230/11126/933/10666/51744/940/948/958/959/972/975/10225/115004/1178/23529/79004/1653/9188/23586/170506/51010/118460/2150/2207/2213/115352/2867/2865/50943/7855/2625/2821/51704/3077/3098/3133/3134/3135/3162/3263/3440/3456/3586/3596/3598/3606/8809/3553/3554/3558/9466/90865/3565/3566/3567/3569/11213/3718/3805/25818/5650/10859/10459/1…	138
GO:0042254	BP	GO:0042254	ribosome biogenesis	287/16686	297/18670	2.79747e-06	3.94891e-05	2.52266e-05	14/26574/6059/29777/9790/154743/23246/55299/8945/114049/705/10438/708/10153/55636/8451/8450/25879/1662/10521/8886/9188/57062/55661/55794/64794/1654/51202/54555/317781/11056/79039/54606/22907/57647/27292/22894/1736/29102/10969/79631/83939/9775/3692/10436/26284/90459/79033/51575/51013/5394/23404/51010/54512/56915/118460/23016/11340/5393/85395/22868/2091/345630/51077/91893/2483/117246/54433/50628/27…	287
GO:0071466	BP	GO:0071466	cellular response to xenobiotic stimulus	177/16686	180/18670	2.84489e-06	3.99834e-05	2.55423e-05	13/1244/30/2180/116285/348158/95/91703/114/186/196/57491/199/9049/1645/8574/22977/218/26/314/8639/200315/358/383/405/9915/57412/445/10533/570/590/670/779/842/845/874/890/1036/1066/8824/23491/8837/11200/134147/1392/1393/1429/51380/80777/1727/1543/1544/1545/1592/56603/1553/1548/1549/1555/1562/1557/1558/1559/1565/1571/1572/1573/120227/29785/113612/54905/1576/1577/1551/10858/54541/1789/1800/1869/1956…	177
GO:1905330	BP	GO:1905330	regulation of morphogenesis of an epithelium	177/16686	180/18670	2.84489e-06	3.99834e-05	2.55423e-05	25/81792/183/186/54806/55966/239/22881/160/161/163/1173/1175/367/128272/409/652/655/55727/859/998/9620/1952/1951/4435/23332/23122/1213/115908/1499/3627/23002/1601/51339/22943/1855/1856/1857/2099/2119/2246/2255/2252/2260/63943/27086/8321/2535/7976/8322/7855/8323/8324/2625/2668/2719/2239/10082/57822/3082/6928/3217/3239/3687/55366/3975/3976/9500/9863/4192/9968/54903/4300/2475/85407/9241/27031/59277/…	177
GO:0097305	BP	GO:0097305	response to alcohol	227/16686	233/18670	2.8885e-06	4.04342e-05	2.58303e-05	65985/15/18/19/20/31/70/10097/8751/107/108/109/111/112/113/114/116/117/130/131/9370/196/9131/10270/1646/8644/207/210/339/490/551/552/572/578/598/632/329/641/672/761/790/808/841/847/867/6363/6366/6348/6354/595/1234/1236/929/939/999/983/1019/1026/1036/1080/1141/9076/51208/1365/1268/1392/1393/1394/1440/1446/1495/1499/1535/1536/1571/1581/1605/1621/140596/503618/55929/1788/1813/1815/284254/1938/1946/1…	227
GO:0032869	BP	GO:0032869	cellular response to insulin stimulus	211/16686	216/18670	2.8895e-06	4.04342e-05	2.58303e-05	9370/51094/183/197/207/208/1176/324/339/26060/55198/353/490/537/535/23545/50617/533/527/9114/245972/8992/155066/523/525/526/528/245973/51382/529/90423/9296/9550/534/127124/51606/10458/55971/9564/632/388581/9847/11132/858/896/1019/634/8837/1154/64506/132864/8048/23191/55667/29904/1978/1979/375704/5167/54206/2101/2241/2865/2303/2308/2309/4303/100132074/2549/2645/2729/2692/2693/80318/2771/2805/2822/…	211
GO:0002819	BP	GO:0002819	regulation of adaptive immune response	158/16686	160/18670	2.92583e-06	4.06779e-05	2.5986e-05	100/113/177/246/301/200558/383/79915/567/604/695/100141515/718/722/725/6363/729230/11126/909/910/911/912/913/10666/29126/940/920/958/962/941/975/634/1178/23529/339390/1378/11221/56940/440275/51010/118460/8772/51571/81545/2207/2208/2213/2302/50943/7855/2625/84868/3077/3105/3106/3107/3133/3134/3135/3142/3146/3263/3329/3440/3456/3586/3592/3593/3594/3606/8809/3553/3554/9173/3558/53833/51561/149233/24…	158
GO:0046661	BP	GO:0046661	male sex differentiation	158/16686	160/18670	2.92583e-06	4.06779e-05	2.5986e-05	92/8751/9289/192670/8644/268/269/367/5926/51742/84159/51665/259266/546/581/596/598/10018/599/638/653/654/657/666/83990/867/595/10370/1299/1399/7812/1495/1499/1515/1718/50846/1761/58524/8894/2067/2099/2175/2255/2253/2254/2288/2316/22862/2488/2492/10272/2623/2625/2626/2627/2697/80000/3148/3157/3206/3207/3205/3239/3293/3295/3383/3622/3623/3624/3643/5927/81930/3815/4254/317719/55366/3972/3973/10184/5…	158
GO:1903305	BP	GO:1903305	regulation of regulated secretory pathway	158/16686	160/18670	2.92583e-06	4.06779e-05	2.5986e-05	29/107/30817/135/136/148/150/164/320/321/375/488/23621/8938/613/57102/776/8913/8912/8911/783/808/815/8573/255057/729230/57126/11314/8832/1020/8941/634/1129/1137/1138/8973/1141/1142/57393/1268/10815/10814/594855/1394/10675/9162/10059/8448/8447/1812/1813/84062/1855/2150/84961/2207/2213/2241/2242/2268/2332/2294/9846/2624/10755/28964/2771/2901/116443/2932/3134/3162/3351/3356/8372/3596/3598/3566/3684/…	158
GO:0016052	BP	GO:0016052	carbohydrate catabolic process	194/16686	198/18670	2.98613e-06	4.1427e-05	2.64645e-05	8086/55347/89/83440/178/10327/216/226/229/230/279/313/351/405/572/669/801/863/27159/1118/51084/1486/51181/54541/51071/27294/55526/11319/3692/2023/2026/2027/387712/55556/957/2103/2203/221937/3607/2523/84750/2524/2526/2527/2528/2529/2530/10690/2538/2548/2582/2584/2585/130589/2592/2597/26330/2645/2646/2710/2712/256356/2720/132158/2760/2819/2820/2821/2931/2990/9759/3074/3091/3098/3099/3101/80201/3356…	194
GO:0046631	BP	GO:0046631	alpha-beta T cell activation	137/16686	138/18670	3.05174e-06	4.21558e-05	2.69301e-05	25/100/135/177/301/8546/8943/384/538/10538/64919/596/602/604/865/6363/729230/11126/29126/940/11314/916/1604/941/975/9308/942/60437/50856/1794/10148/2000/8320/27086/50943/2529/2625/2737/2841/1880/3077/3133/3142/3146/10808/3458/3549/3592/3593/3594/3600/3606/8809/3558/51561/149233/246778/3566/3569/3570/3630/3659/3662/3702/3707/3718/51176/3965/284194/654346/10859/84695/4063/10892/9479/2475/4602/3071/…	137
GO:0061008	BP	GO:0061008	hepaticobiliary system development	137/16686	138/18670	3.05174e-06	4.21558e-05	2.69301e-05	65985/38/50/100/205/8854/301/382/383/84159/440/445/538/6790/570/790/55036/595/634/1050/1051/1054/8837/11113/10370/9076/23242/1361/1373/1459/1460/8452/1543/1628/7919/123872/144455/79733/1956/2146/55294/2267/2356/2487/2627/2735/2737/64841/57817/3280/3077/3082/3142/3155/3157/3162/6927/6928/3172/3184/3249/3482/3549/3586/3673/3720/3725/3845/55679/51599/4124/4192/5469/55897/4233/54903/4357/4763/25836/2…	137
GO:0002221	BP	GO:0002221	pattern recognition receptor signaling pathway	193/16686	197/18670	3.2802e-06	4.50512e-05	2.87798e-05	730249/80216/26057/338/26060/55198/409/8915/329/330/92747/695/708/58509/841/857/929/11314/146722/948/1147/26253/64581/10695/81035/1508/1513/1514/1520/1535/1540/153090/23586/55601/79132/1755/57724/55914/2099/2150/8772/2219/115352/2867/2243/2244/2266/10211/2672/63906/2874/23151/84868/3146/7184/3303/3304/3329/64135/3551/9641/8517/55765/3654/3656/11213/51135/3659/3661/3662/3665/345611/83737/3684/3689…	193
GO:0006354	BP	GO:0006354	DNA-templated transcription, elongation	112/16686	112/18670	3.29626e-06	4.50512e-05	2.87798e-05	11047/27125/10189/23476/643376/57805/902/8812/904/905/10849/79577/51755/8621/1022/1025/9150/9646/7919/85403/55840/55837/8178/22936/80237/6924/51224/162699/6923/6921/84337/8518/55250/55140/26610/56943/2068/2071/2074/2146/2962/2963/2965/2966/2967/2968/404672/3150/3192/27336/55677/8861/123169/4298/4300/4331/4686/22916/7469/25920/51497/7936/54623/55193/55795/25885/84172/9533/64425/5430/5431/5432/5433…	112
GO:0031109	BP	GO:0031109	microtubule polymerization or depolymerization	112/16686	112/18670	3.29626e-06	4.50512e-05	2.87798e-05	25/10142/79998/324/10297/9181/402/89927/157922/23271/57662/859/126731/1003/8851/55755/1027/55835/55125/10519/26586/9793/23332/23122/6249/25999/1410/1453/1639/4733/1859/24139/26271/2242/2258/2288/57704/2801/10013/50810/3303/3304/27124/10300/81930/146909/124602/347240/3796/84643/11004/4130/4131/55201/4133/79929/79649/22919/10982/22924/4137/4204/4233/4281/58526/440145/89795/344148/57701/54820/81565/…	112
GO:0070268	BP	GO:0070268	cornification	112/16686	112/18670	3.29626e-06	4.50512e-05	2.87798e-05	823/826/23581/1041/63036/1475/56603/1823/1824/1825/1828/1829/1830/147409/1832/2125/2312/5045/3713/3728/23254/43849/26085/43847/25818/3848/3858/3859/3860/3861/3866/3868/3872/3875/3880/3849/54474/25984/192666/147183/353288/342574/162605/3850/3881/3882/3883/3884/3885/3886/8689/8688/8687/390792/3851/125115/3852/3853/3854/286887/3855/112802/140807/319101/121391/9119/51350/374454/196374/338785/3856/144…	112
GO:1903510	BP	GO:1903510	mucopolysaccharide metabolic process	112/16686	112/18670	3.29626e-06	4.50512e-05	2.87798e-05	10057/176/207/284/160/411/126792/10678/10331/79369/93010/2683/8704/8703/8702/9334/9331/11041/63827/633/960/57214/23670/11261/79586/54480/8534/50515/55501/166012/113189/51363/9435/9469/23563/4166/56548/83539/22856/337876/1213/55790/55454/1464/10675/1634/29940/92126/1950/133584/2247/2331/2588/2720/26035/2799/2990/3036/3037/3038/3073/3074/3082/3161/3373/8692/8372/23553/3423/3425/3600/3553/54928/3697…	112
GO:0019216	BP	GO:0019216	regulation of lipid metabolic process	392/16686	410/18670	3.36891e-06	4.59468e-05	2.93519e-05	13/19/5244/215/225/9619/51099/57406/31/32/33/34/37/125981/51/2180/2181/221395/9370/51094/79602/133/134/150/116986/183/185/8644/207/208/211/55626/27329/51129/55908/27063/301/335/336/337/116519/338/339/341/344/345/347/348/55198/375/64801/427/22863/476/551/552/585/64919/650/653/654/672/26580/114898/718/824/10498/857/83643/887/6363/6366/3491/1236/930/948/972/975/1019/634/1081/80205/1133/1149/1154/118…	392
GO:0031644	BP	GO:0031644	regulation of nervous system process	136/16686	137/18670	3.39405e-06	4.60948e-05	2.94465e-05	18/55/134/152/154/183/10142/351/134145/551/552/10458/784/27092/27091/9607/869/885/6348/4856/56853/1139/1143/254263/1312/8530/1075/23316/1605/23405/1742/1855/1906/1910/9451/9775/2149/2171/2257/9896/2332/2629/51738/2693/2741/2859/2902/2906/2911/3060/3082/9456/3358/152404/22997/3586/3673/3687/11202/120892/4099/11343/8898/4544/2475/745/400746/81832/22871/57555/54413/57502/10874/56923/4846/8620/4884/4…	136
GO:0072655	BP	GO:0072655	establishment of protein localization to mitochondrion	136/16686	137/18670	3.39405e-06	4.60948e-05	2.94465e-05	22885/55750/9049/207/10425/9776/93974/572/9531/9530/8314/581/27113/596/10018/637/90427/665/808/841/131474/285521/1459/1649/3301/29103/131118/728489/1869/25793/55294/51024/7855/54332/80273/134266/2931/3002/10456/3098/3099/89781/3320/3305/3308/3329/27429/10075/196294/83943/54741/3998/120892/79568/5599/4137/56947/9927/84709/79778/4285/64112/130916/51079/4836/9520/5018/51025/55486/9141/65018/10531/53…	136
GO:0045089	BP	GO:0045089	positive regulation of innate immune response	209/16686	214/18670	3.46634e-06	4.68791e-05	2.99475e-05	101/9447/164/8915/8945/23705/84433/64170/6352/11126/912/30835/10666/115004/1147/10462/50856/170482/338339/26253/93978/1690/1387/56253/8454/1660/2033/2069/8772/23291/2207/2219/2867/2358/2534/115362/3055/10614/3133/3134/3135/3146/3148/3149/127540/3263/3265/3384/3385/3428/3456/56832/3551/9641/8517/3592/3593/8807/59067/3661/3665/345611/3805/100528032/22914/3845/3902/3916/3929/11027/26065/4067/10892/6…	209
GO:2001020	BP	GO:2001020	regulation of response to DNA damage stimulus	209/16686	214/18670	3.46634e-06	4.68791e-05	2.99475e-05	25/84142/57007/10097/126549/27063/322/79624/79915/472/545/79000/8313/29086/9577/596/598/83596/9774/637/672/79184/842/57332/57805/960/972/1025/1032/1054/115004/1111/11200/1191/1407/8451/6387/78996/220042/1663/7919/1655/7913/1660/151636/1859/8444/9521/1956/493861/80237/2067/2072/2074/1161/54465/2138/2139/2140/2070/23201/2187/84893/26272/26271/10116/2255/55137/63979/401720/56776/2332/2305/2521/83933…	209
GO:0010389	BP	GO:0010389	regulation of G2/M transition of mitotic cell cycle	192/16686	196/18670	3.60287e-06	4.86236e-05	3.10619e-05	10121/10142/7840/351/472/6790/9212/641/672/23476/84446/891/85417/595/9738/993/994/995/990/8317/983/1017/1019/55755/80279/1063/55835/22994/9662/22995/22897/55125/11190/80184/95681/9702/80254/80321/55722/79959/84131/1069/92421/9793/23332/63967/11064/1453/1454/8454/80174/1639/10540/11258/29980/51514/1778/1781/8655/23194/26271/11116/2273/1112/4303/29933/115106/55142/79441/54930/23354/54801/55559/9332…	192
GO:0009743	BP	GO:0009743	response to carbohydrate	224/16686	230/18670	3.76577e-06	5.07161e-05	3.23986e-05	65985/130399/93/111/114/9370/23394/150/177/285/55107/336/338/55937/408/10533/572/8938/9024/388581/9854/10203/836/846/847/1490/5127/1027/81620/1080/64581/57393/1215/1285/1292/81035/1361/1392/1515/1535/1581/8655/1946/1958/1967/8892/8891/8890/8893/2021/2029/56943/2044/2067/2081/26291/51024/2281/3170/2309/2621/2626/2641/2645/2646/2729/2730/2692/51738/2695/2696/2697/10804/125111/2752/2805/2852/2822/28…	224
GO:0002705	BP	GO:0002705	positive regulation of leukocyte mediated immunity	135/16686	136/18670	3.77456e-06	5.07286e-05	3.24066e-05	136/164/383/79915/567/695/100141515/718/23705/11126/57126/909/910/911/912/913/10666/940/958/975/23529/1394/56253/1653/9188/23586/170506/51010/118460/2150/8772/51571/81545/2207/2208/2268/50943/7855/9846/2624/2625/3105/3106/3107/3133/3134/3135/3263/3329/3592/3593/3594/3596/3606/8809/8807/3553/3554/3558/59067/51561/149233/3565/3566/3569/3684/3689/3805/100528032/22914/3902/3916/4049/10459/10892/6885/…	135
GO:1902749	BP	GO:1902749	regulation of cell cycle G2/M phase transition	208/16686	213/18670	3.79599e-06	5.09105e-05	3.25228e-05	84142/10121/10142/7840/351/79915/22809/472/6790/9212/29086/9577/641/672/79184/23476/84446/891/85417/595/9738/8555/993/994/995/990/8317/983/1017/1019/55755/80279/1063/55835/22994/9662/22995/22897/55125/11190/80184/95681/9702/80254/80321/55722/79959/84131/1069/1111/92421/9793/23332/63967/11064/1453/1454/8454/80174/1639/10540/11258/29980/51514/1778/1781/8655/8444/23194/26271/11116/2273/1112/4303/513…	208
GO:0010959	BP	GO:0010959	regulation of metal ion transport	377/16686	394/18670	3.92329e-06	5.23998e-05	3.34743e-05	25/88/81/116/117/134/135/150/154/183/10768/79026/9472/10142/207/144245/57463/287/288/196527/302/187/375/409/468/9474/476/477/481/482/483/487/490/493/9914/538/567/578/581/596/623/7439/274/51297/51719/774/775/776/781/782/783/784/785/786/799/801/805/808/815/816/817/818/825/8573/844/845/846/857/859/255057/6347/6348/6351/6352/1230/930/945/920/967/8832/57214/55636/11261/1193/154043/1272/150684/11151/84…	377
GO:0070482	BP	GO:0070482	response to oxygen levels	377/16686	394/18670	3.92329e-06	5.23998e-05	3.34743e-05	18/10449/81/94/100/8751/6868/101/9370/133/134/158/177/57085/191/9131/84962/205/207/210/212/218/54890/283/285/51378/51129/27063/317/81575/358/360/405/9915/430/468/10533/472/481/537/23545/9114/523/9550/538/27087/571/572/596/8678/329/650/655/664/665/83990/768/784/824/114769/836/846/847/857/863/867/84317/1490/890/891/100133941/947/952/1019/1026/1027/8837/51142/1137/1139/1141/64428/10370/1179/1365/127…	377
GO:0001894	BP	GO:0001894	tissue homeostasis	223/16686	229/18670	4.11293e-06	5.46296e-05	3.48987e-05	26154/24/31/54/60/71/101/118/221395/84059/154/23746/231/10000/213/29123/387715/537/563/567/580/581/582/79738/166379/583/585/596/632/760/796/9607/645811/285331/1490/729230/947/952/64072/1001/92211/128866/10518/51208/2055/7401/1258/1280/11151/9696/1435/1436/1445/1472/1499/1512/1513/8029/1525/54360/81501/54849/128338/1956/2034/2074/2103/2149/2271/2323/2296/2488/2623/2624/2651/26058/2778/9290/9456/94…	223
GO:0006024	BP	GO:0006024	glycosaminoglycan biosynthetic process	110/16686	110/18670	4.13258e-06	5.46296e-05	3.48987e-05	10057/176/375790/284/160/126792/26229/10678/10331/79369/93010/2683/8704/8703/8702/9334/9331/11285/11041/63827/633/57214/79586/54480/8534/50515/55501/166012/113189/51363/9435/9469/23563/4166/56548/83539/22856/337876/1213/55790/55454/1464/10675/1634/29940/92126/1950/2131/2132/2134/2135/2137/2331/11227/2651/26035/2817/221914/2719/2239/2262/10082/3036/3037/3038/3073/9653/9957/9956/9955/9953/222537/64…	110
GO:0016101	BP	GO:0016101	diterpenoid metabolic process	110/16686	110/18670	4.13258e-06	5.46296e-05	3.48987e-05	24/124/125/126/127/128/130/131/375790/231/57016/441282/1645/8644/1109/216/8854/220/224/64577/335/336/337/338/344/345/348/55937/158835/53630/83875/1208/1381/1382/1392/1543/1544/1545/1592/56603/340665/339761/1562/1558/1565/29785/1576/1577/1551/285440/8694/84649/9249/10170/1956/2817/221914/2719/2239/2262/10082/338328/3339/4023/9227/4035/4036/7804/222236/5956/2652/728458/611/55825/151056/5406/8228/54…	110
GO:0061387	BP	GO:0061387	regulation of extent of cell growth	110/16686	110/18670	4.13258e-06	5.46296e-05	3.48987e-05	25/23394/29882/348/393/343472/627/659/1002/1020/8851/51265/6792/1382/2017/6387/23191/1627/28988/1630/27185/1785/1808/374946/1826/1946/2045/2258/2335/23105/2664/2803/2932/3475/3611/57611/9798/3897/3984/23566/4035/23499/4099/4131/4133/9175/4137/1954/4504/81565/4803/4825/4897/8829/9423/4916/10439/5048/5058/55558/91584/5458/5802/8766/23011/8153/6049/57142/65078/22902/6259/10371/7869/10512/223117/9723…	110
GO:0090175	BP	GO:0090175	regulation of establishment of planar polarity	110/16686	110/18670	4.13258e-06	5.46296e-05	3.48987e-05	25/22881/160/161/163/1173/1175/128272/409/998/9620/1952/1951/1213/115908/23002/1601/51339/22943/1855/1856/1857/8321/2535/7976/8322/7855/8323/8324/2719/2239/10082/57822/9863/9968/54903/4300/85407/27031/50855/5216/57664/144165/166336/5682/5683/5684/5685/5686/5687/5688/143471/5689/5699/122706/5690/5691/5692/5693/5694/5695/5696/5698/5700/5701/5702/5704/5705/5706/5707/5716/5717/5718/5719/10213/5708/57…	110
GO:0006986	BP	GO:0006986	response to unfolded protein	173/16686	176/18670	4.19689e-06	5.4814e-05	3.50165e-05	37/118/10551/267/55738/440/467/468/22926/1388/9114/9531/578/581/10018/51283/168620/666/811/125972/821/6347/595/80279/79094/1047/1311/10987/10488/90993/64764/84699/148327/153222/10106/1491/9820/3576/30827/153090/1616/1639/1649/1663/79139/51009/91319/3301/3337/51726/3300/11080/25822/4189/5611/3338/9695/55741/80267/5610/9451/1965/2033/2081/10595/30001/23071/2134/2135/2137/23197/26270/26291/11153/550…	173
GO:0090316	BP	GO:0090316	positive regulation of intracellular protein transport	173/16686	176/18670	4.19689e-06	5.4814e-05	3.50165e-05	22885/208/288/10541/10425/9776/26229/572/9531/8314/27113/10134/54828/596/637/9847/784/8536/841/975/999/1020/8851/57214/22994/80184/11261/63928/1128/10519/1459/51496/55929/1869/1894/9695/55741/84455/2010/2064/55294/51024/2316/2534/7855/2621/2737/2931/2932/51512/3002/3059/8841/3208/89781/3265/3305/27429/10075/8692/23379/3458/3553/3843/3684/9270/3689/3728/3745/9585/3799/3952/54741/5594/1432/5599/575…	173
GO:0001889	BP	GO:0001889	liver development	134/16686	135/18670	4.1975e-06	5.4814e-05	3.50165e-05	65985/38/50/100/205/8854/301/382/383/84159/440/445/538/6790/570/790/55036/595/634/1050/1051/1054/8837/11113/10370/9076/23242/1361/1373/1459/1460/8452/1543/1628/7919/123872/144455/79733/1956/2146/55294/2267/2356/2487/2627/2735/2737/64841/57817/3280/3077/3082/3142/3155/3157/3162/6927/6928/3172/3184/3249/3482/3549/3586/3673/3720/3725/3845/55679/51599/4124/4192/5469/55897/4233/4357/4763/26257/4838/48…	134
GO:0006405	BP	GO:0006405	RNA export from nucleus	134/16686	135/18670	4.1975e-06	5.4814e-05	3.50165e-05	8086/6059/3267/26993/54890/10189/160419/22794/51362/26097/29894/53981/51692/10898/11052/55308/11269/29118/10212/7919/9785/1660/9775/1977/1984/3692/56943/81608/84248/2733/3087/3178/3181/55677/10657/84946/4116/55110/8888/4686/22916/55706/51068/65083/4869/57122/55746/9972/9631/23279/23511/23165/23225/8021/129401/79023/348995/10762/53371/9818/23636/79902/4927/9688/4928/10482/56001/728343/56000/55998/…	134
GO:0043484	BP	GO:0043484	regulation of RNA splicing	134/16686	135/18670	4.1975e-06	5.4814e-05	3.50165e-05	2334/79026/113146/8227/676/708/51759/51755/10658/10659/11189/56853/60680/60677/1153/1195/1196/1198/57396/57703/26528/10521/1655/1859/2081/54845/80004/83989/10922/2332/2521/22927/3167/3178/3181/3185/3187/3190/3191/92906/3192/3303/23210/10657/202559/10656/4116/4154/10150/55796/79066/4654/4686/84081/4928/5295/5430/10084/9588/27339/57716/5725/58155/9991/54715/23543/146713/8241/54033/64783/29890/84991…	134
GO:0050921	BP	GO:0050921	positive regulation of chemotaxis	134/16686	135/18670	4.1975e-06	5.4814e-05	3.50165e-05	102/6868/177/199/79647/196527/9048/566/659/708/719/728/811/57118/846/6346/6363/6366/10344/10850/6348/6351/6352/6354/1230/729230/1233/1235/1236/972/1012/1240/10488/1435/3627/6387/10563/9547/284340/3576/3579/7852/23604/1826/8291/1906/1907/1908/2150/2152/2155/2255/8823/8817/2247/2260/2358/2621/63940/3146/3315/3592/3603/51561/3569/3570/3673/3791/3929/3965/5641/1902/1432/5595/4192/1954/4233/158747/266…	134
GO:0016573	BP	GO:0016573	histone acetylation	154/16686	156/18670	4.38615e-06	5.71618e-05	3.65163e-05	86/51412/322/408/1386/9474/26053/11177/57673/672/675/23774/29117/10902/7862/27154/9085/253175/9426/203611/26038/1111/9575/51200/1387/200186/1487/10664/55929/8193/5977/8110/1810/23741/55140/2033/57634/80314/26122/201163/50943/2624/2625/2959/9329/8520/3054/3553/54556/51147/84289/3662/3670/55677/79960/23338/9767/284058/151050/54934/55683/57325/2648/8850/10524/7994/23522/11143/84148/4297/8861/51176/3…	154
GO:0021761	BP	GO:0021761	limbic system development	109/16686	109/18670	4.62718e-06	6.00602e-05	3.83679e-05	220/238/306/10092/79969/493/581/583/585/63827/7832/836/1020/8851/8941/1021/26047/1392/1394/1398/1399/1600/166614/1745/1746/1812/1813/8891/8893/2018/2044/2113/2145/2146/9638/55079/2258/2260/2263/27023/2737/2932/219409/9001/3065/3283/3284/3361/3400/3736/23135/9928/3799/84623/51176/64211/4009/7804/4142/4192/84879/8195/8648/4747/4760/63974/4763/4771/7080/137814/4830/190/7101/8013/8829/8828/23440/5048…	109
GO:0072009	BP	GO:0072009	nephron epithelium development	109/16686	109/18670	4.62718e-06	6.00602e-05	3.83679e-05	38/170690/9370/183/186/54806/282679/10409/596/650/652/793/100133941/947/4435/1499/56998/8642/1739/28514/2138/79633/2246/2247/2253/342184/2296/2303/2297/2302/2625/2668/2737/2719/80000/64412/3280/388585/26508/6928/3207/3217/3237/3611/8826/79192/153572/79191/182/55083/28999/26249/3911/3913/55366/3975/3976/84445/9500/9863/4208/9788/4609/4643/9241/4851/4868/7827/255743/130497/5076/7849/5087/5175/5228/…	109
GO:0006766	BP	GO:0006766	vitamin metabolic process	133/16686	134/18670	4.66758e-06	6.04629e-05	3.86252e-05	60496/4363/5826/54/55/10327/8644/8854/10840/160428/81693/316/53630/686/2694/873/874/51293/171425/1381/1504/440387/11330/8029/1528/1727/1583/1543/1591/1592/56603/340665/1593/1594/120227/1576/57834/66002/8529/1719/200895/5167/8074/2260/80308/2348/2350/2356/2638/2729/2672/9446/119391/23498/3141/3458/3553/8564/8942/5641/55788/9227/4036/56922/64087/166785/326625/25974/27249/4594/4522/25902/10797/44102…	133
GO:0099504	BP	GO:0099504	synaptic vesicle cycle	189/16686	193/18670	4.77116e-06	6.16809e-05	3.94032e-05	60/71/107/135/136/148/273/8546/8943/320/321/382/488/23621/26258/84446/9024/8927/114781/776/783/8618/93664/808/815/821/8573/1000/1020/8851/1056/1129/1137/1138/8973/1141/1142/1182/1268/10815/10814/594855/339302/10675/1488/1499/23191/1644/57706/9162/1609/80331/9829/1759/10059/1785/26052/8448/8447/1812/1813/84062/1855/26059/84961/115548/2259/2332/2580/10755/28964/2901/116443/56850/2932/3351/3356/6453…	189
GO:0046488	BP	GO:0046488	phosphatidylinositol metabolic process	171/16686	174/18670	5.09465e-06	6.57312e-05	4.19906e-05	116986/375/377/472/660/10380/10423/1040/1133/1154/1436/80157/8813/8818/54344/23167/22979/84668/285172/2247/9896/2358/8811/8733/2822/3356/3357/3358/3612/3613/54928/3628/3631/8821/3632/3633/3635/56623/22876/27124/51763/3636/9807/51447/117283/253430/253558/79143/65258/4534/8776/54545/64419/8898/8897/9110/9107/9108/55613/66036/4952/5154/5155/5159/80055/27315/93210/55361/55300/5297/5298/5277/9488/5279…	171
GO:0006275	BP	GO:0006275	regulation of DNA replication	108/16686	108/18670	5.18095e-06	6.62985e-05	4.2353e-05	94/57379/26057/79915/466/10533/545/546/604/641/675/27101/55704/890/146059/990/8317/983/1017/81620/11200/63922/54921/80169/1602/10926/80174/1660/1763/29980/79075/144455/79733/1956/10919/339221/2069/114799/157570/11124/84893/26271/55294/2255/2260/2658/2735/2736/51053/23560/3060/3265/3364/3399/54617/3725/253980/3980/6416/4142/345643/4361/4437/2956/4683/10361/64710/389643/5111/23244/5515/5518/5879/58…	108
GO:0030004	BP	GO:0030004	cellular monovalent inorganic cation homeostasis	108/16686	108/18670	5.18095e-06	6.62985e-05	4.2353e-05	183/186/282679/479/476/477/478/480/481/482/483/495/496/506/537/92270/535/23545/50617/533/527/9114/245972/8992/155066/523/525/526/528/245973/51382/529/90423/9296/9550/534/127124/51606/551/552/596/730/760/766/84317/1080/11261/1182/1201/1203/54982/1657/23312/356/653519/51463/2896/3759/3778/154881/120892/4097/5594/5595/23327/27035/5538/55647/23682/54734/7879/79641/56833/6556/1811/65010/6521/57282/839…	108
GO:0032526	BP	GO:0032526	response to retinoic acid	108/16686	108/18670	5.18095e-06	6.62985e-05	4.2353e-05	19/27/340485/22850/8854/358/360/429/171023/472/654/1620/57795/339479/952/1032/1196/1277/1385/1512/1592/56603/22943/1843/2042/2263/11211/8322/8324/54332/54834/2697/2706/2707/3066/3199/3294/27429/3482/3485/3490/9314/3952/9227/4058/4067/4277/4602/4656/8648/51079/4916/130497/124641/5020/5076/5105/5159/11331/5468/5727/9536/2185/5753/5754/5914/5915/5916/5950/5979/6096/6256/6257/6258/5176/23064/8273/653…	108
GO:0060071	BP	GO:0060071	Wnt signaling pathway, planar cell polarity pathway	108/16686	108/18670	5.18095e-06	6.62985e-05	4.2353e-05	25/22881/160/161/163/1173/1175/128272/409/998/9620/1952/1951/1213/115908/23002/1601/51339/22943/1855/1856/1857/8321/2535/7976/8322/7855/8323/8324/2719/2239/10082/57822/9863/9968/54903/4300/85407/27031/50855/5216/57664/144165/166336/5682/5683/5684/5685/5686/5687/5688/143471/5689/5699/122706/5690/5691/5692/5693/5694/5695/5696/5698/5700/5701/5702/5704/5705/5706/5707/5716/5717/5718/5719/10213/5708/57…	108
GO:0007224	BP	GO:0007224	smoothened signaling pathway	132/16686	133/18670	5.19001e-06	6.62985e-05	4.2353e-05	139741/200894/403/84100/27077/55212/652/91653/8945/26005/57545/916/50937/55835/22856/1387/1495/51473/50846/85455/57540/9231/79659/8445/22873/5167/2121/132884/64839/2255/2254/2263/23770/3169/2294/80199/2619/2622/2735/2736/2737/84662/92344/221914/2719/23432/9283/3280/388585/55733/64399/204851/28996/51668/55764/9742/26160/90410/11020/56912/51098/55081/57560/28981/3549/27152/154865/147040/283219/2008…	132
GO:0007565	BP	GO:0007565	female pregnancy	188/16686	192/18670	5.23833e-06	6.65206e-05	4.24949e-05	1244/730249/2182/91/130399/113/116/79602/133/151/152/27161/181/183/231/207/259/285/100506013/23780/367/383/397/8289/55870/596/659/682/705/708/790/796/811/824/952/1364/53405/1268/1307/1312/10699/1392/1393/1394/1508/1515/1594/26528/780/1723/1828/1829/2013/8909/29924/2056/2057/1833/2099/2113/2192/2288/2353/2354/8061/2488/51738/2693/2695/2697/2706/2796/2806/84868/3077/340784/3248/3291/3297/3620/3485/…	188
GO:0044272	BP	GO:0044272	sulfur compound biosynthetic process	188/16686	192/18670	5.23833e-06	6.65206e-05	4.24949e-05	31/32/176/38/47/23205/81616/197322/2180/2181/2182/51703/23305/84532/55902/55256/10327/262/284/51074/126792/10678/10331/79369/93010/2683/8704/8703/8702/9334/9331/11041/63827/633/635/23743/84869/875/102724560/1036/79094/494143/79586/54480/8534/50515/55501/166012/113189/51363/9435/9469/23563/4166/56548/83539/22856/337876/55748/51380/55790/55454/1464/10675/1491/1634/1737/1738/29940/92126/64834/54898/…	188
GO:0050731	BP	GO:0050731	positive regulation of peptidyl-tyrosine phosphorylation	188/16686	192/18670	5.23833e-06	6.65206e-05	4.24949e-05	10006/25/1636/90/6868/9370/23394/134/148/150/84632/183/389658/285016/284/51378/374/9181/23568/409/55024/627/654/57091/885/6352/100133941/948/916/920/958/960/972/941/975/23529/1270/1272/9244/1436/1437/1440/1442/1443/1444/1464/1489/1609/1741/1742/1795/285489/1856/1942/1946/1950/30844/5168/255324/2043/2056/2065/2066/2074/2069/55294/2209/2255/2252/2253/2261/2322/2534/2621/2623/2688/2689/2690/51738/51…	188
GO:0019882	BP	GO:0019882	antigen processing and presentation	220/16686	226/18670	5.35487e-06	6.77339e-05	4.327e-05	1636/55860/10121/10120/162/164/8907/10053/1174/8905/130340/160/161/163/1173/1175/8546/8943/375/9474/567/10134/811/821/829/830/93661/832/6363/6366/1236/909/910/911/912/913/50489/30835/948/968/972/925/1062/1147/50856/10332/1211/1213/1509/1510/8722/1512/1514/1520/1515/1535/1536/1639/10540/11258/51164/84516/10671/1785/1778/1780/1781/51143/1783/8655/140735/51752/64167/2207/2209/2210/2213/10875/3077/31…	220
GO:0051495	BP	GO:0051495	positive regulation of cytoskeleton organization	220/16686	226/18670	5.35487e-06	6.77339e-05	4.327e-05	10152/25/88/10097/10096/57180/653857/10142/246/79998/55435/335/375/382/9639/55160/22899/7984/402/10552/10095/10109/10094/10093/10092/81873/348110/9530/10458/55971/80115/54828/274/27302/55845/643338/55604/146206/859/6356/6366/6369/10344/10850/1490/1236/961/998/11135/10435/10602/23580/148170/1020/8851/55755/1027/55835/153241/85459/1072/1073/23332/6249/11151/57175/1440/1496/2017/6376/23191/1639/1739…	220
GO:0042594	BP	GO:0042594	response to starvation	187/16686	191/18670	5.75063e-06	7.24557e-05	4.62864e-05	65985/38/116/133/158/8644/213/55626/26/440/467/468/22863/9474/10533/54828/596/8678/441925/168620/659/154743/144577/790/93664/9607/867/1026/23274/1312/80315/1373/1515/1611/92196/1649/9681/1723/29103/1824/10919/83939/27102/5610/9451/440275/1965/1978/3992/355/26263/96459/3171/221937/3607/2308/2309/11167/11337/23710/11345/85569/10634/2621/2629/2642/10985/2695/2752/8443/57817/3060/3077/25994/3155/3178…	187
GO:0071478	BP	GO:0071478	cellular response to radiation	187/16686	191/18670	5.75063e-06	7.24557e-05	4.62864e-05	79913/10974/23746/208/358/468/472/545/9212/578/581/598/641/90427/138162/801/79823/114769/842/993/1026/10715/1111/11200/9575/1259/1258/150678/1387/1396/1407/1408/1410/8450/1535/1642/1643/170506/1785/1874/1894/1936/1958/440275/1965/2002/2033/2067/2072/26272/63979/2332/2339/2342/1647/2625/2779/2782/2792/9293/54112/2885/6011/2868/131890/404672/2978/2979/9626/3000/2986/57817/8091/3265/3297/3309/3364/3…	187
GO:0072329	BP	GO:0072329	monocarboxylic acid catabolic process	131/16686	132/18670	5.77058e-06	7.25653e-05	4.63565e-05	18/215/225/5825/84696/7920/11057/171586/30/10449/32/80724/84129/33/34/35/37/38/39/91452/10005/51/8309/8310/55289/9370/84830/189/64902/51390/10327/6718/207/208/224/7915/23600/80150/549/56898/1056/1268/1374/1375/126129/1376/1381/1384/54677/51084/1592/56603/340665/51302/1579/66002/8529/4051/51181/1666/26063/1891/55862/55268/1892/1632/10455/1962/2108/2109/254013/2110/2166/2168/2184/2639/219970/26061/…	131
GO:0090150	BP	GO:0090150	establishment of protein localization to membrane	319/16686	332/18670	5.83839e-06	7.32266e-05	4.67789e-05	2181/134/4301/55750/208/81693/288/312/10139/9912/84100/23204/64422/481/572/7917/581/27113/582/583/596/10018/637/8548/90427/673/80262/9847/784/10369/808/841/100133941/1020/8851/57214/1121/29082/128866/11261/10519/6249/22883/163882/8292/285521/10815/1445/2039/1869/1956/2064/60412/51024/22844/2534/2664/51608/26088/23062/23163/2803/51125/401647/64083/55204/57120/64689/26003/160622/116444/23426/80852/…	319
GO:0007160	BP	GO:0007160	cell-matrix adhesion	219/16686	225/18670	5.84586e-06	7.32266e-05	4.67789e-05	25/340485/87/88/89/94/8751/8754/81792/11093/56999/55966/84962/27329/347/395/8874/4059/54828/596/10018/604/613/683/57662/8573/6366/6370/56477/1490/1236/947/948/916/960/967/10225/1012/1020/1021/1029/4680/10519/23332/23122/1305/1307/1308/1281/50509/23603/10391/1435/1499/2017/6376/1605/1613/780/4921/117285/27185/10395/2039/56940/1845/1842/1896/1946/11117/2013/57669/54749/2041/2042/11170/10516/55612/1…	219
GO:1901215	BP	GO:1901215	negative regulation of neuron death	203/16686	208/18670	5.96878e-06	7.44788e-05	4.75788e-05	101/23394/135/116986/207/8846/55626/284/163/348/408/409/468/10533/23400/558/56751/581/596/598/627/80823/666/84280/7832/728/867/6347/4345/131450/947/1020/1051/1113/10752/29082/128866/4435/23529/1201/1270/1271/11151/80315/1385/1394/9244/1435/1440/1499/6376/1524/1745/80331/374946/1981/2019/2020/2056/2065/2149/23017/25793/26281/26291/2253/27023/94234/2534/8321/8326/2558/2561/2562/2629/2729/2730/8200/…	203
GO:0062012	BP	GO:0062012	regulation of small molecule metabolic process	409/16686	429/18670	5.96892e-06	7.44788e-05	4.75788e-05	8086/215/225/9619/31/32/33/37/130013/89/117/9370/51094/79602/133/136/205/8644/207/208/301/160/337/116519/338/341/344/345/348/351/55198/405/10776/64801/85300/493/134145/551/552/51582/572/635/650/653/654/672/114897/388581/114898/114899/857/863/51744/51293/972/978/634/1181/1196/1213/171425/1268/1312/51805/1353/1374/1407/1594/1595/1581/1642/54541/84649/1609/1717/27122/27120/84277/11266/8445/11319/195…	409
GO:0030595	BP	GO:0030595	leukocyte chemotaxis	218/16686	224/18670	6.38114e-06	7.93155e-05	5.06686e-05	102/6868/101/30817/199/79647/196527/301/7984/566/683/387695/708/719/727/728/27202/796/811/57118/6346/6356/6357/6358/6359/6360/6361/6362/6363/6347/6364/6366/6367/6368/6369/6370/10344/10850/6348/6349/6351/6352/6354/6355/4856/1230/729230/1234/1235/1236/972/9023/1113/51192/1240/1269/11151/10488/1435/1441/6376/1525/2919/3627/6373/6387/10563/9547/58191/284340/2920/2921/6374/6372/3576/4283/3577/3579/283…	218
GO:0097191	BP	GO:0097191	extrinsic apoptotic signaling pathway	218/16686	224/18670	6.38114e-06	7.93155e-05	5.06686e-05	90/91/183/186/207/26060/367/9181/467/572/9531/578/581/8915/596/597/598/10017/10018/599/27018/637/57448/282991/652/653/658/666/672/835/836/841/9994/842/857/939/970/8837/10519/1280/8738/1437/1495/2017/6376/1540/153090/1612/1613/1616/1621/1630/1654/51202/9191/162989/9812/64798/56616/2065/2138/2139/2140/2070/8772/11124/55179/23017/355/356/10116/2243/2244/2255/2260/2261/2266/2309/2534/50486/11337/2623…	218
GO:0007187	BP	GO:0007187	G protein-coupled receptor signaling pathway, coupled to cyclic nucleotide second messenger	248/16686	256/18670	6.41248e-06	7.94394e-05	5.07478e-05	19/107/108/109/196883/111/112/113/114/115/116/575/576/577/283383/347088/2015/30817/84658/976/266977/9289/10149/222487/139378/221188/57211/84873/22859/23266/23284/64123/133/79924/134/135/136/148/147/146/150/151/152/153/154/155/183/186/9590/11214/9495/301/333/57561/493/554/776/796/797/799/10203/846/6347/1230/1232/1113/1128/1129/1131/1132/1133/1268/1269/1325/1394/1395/3627/6373/4283/1812/1813/1814/1…	248
GO:0030183	BP	GO:0030183	B cell differentiation	130/16686	131/18670	6.41573e-06	7.94394e-05	5.07478e-05	25/100/6868/222487/57379/472/286410/572/578/581/596/602/604/29760/695/100141515/84433/930/939/959/973/974/1015/1054/23529/112616/1380/1540/9730/64421/28514/4189/55619/139818/2033/2213/115352/2322/96459/8326/54856/1880/2874/9759/10014/9734/3087/3149/3398/3439/3446/3447/3448/3449/3451/3440/3452/3441/3442/3443/3444/3445/3456/338376/56832/3467/22806/3586/3589/3565/3574/3623/3624/3635/359948/55846/367…	130
GO:0021510	BP	GO:0021510	spinal cord development	106/16686	106/18670	6.4951e-06	8.0268e-05	5.12771e-05	29777/86/51412/104/207/429/9531/8646/2055/23500/1600/120237/1630/1639/28514/54567/58524/374946/644168/79659/8726/2068/2128/27023/121643/2624/2636/10220/151449/2668/81544/26058/2736/2737/219409/170825/3218/3226/3236/55764/26160/27152/3670/64843/10660/3975/8022/89884/64211/8543/84695/266727/161357/9968/3110/4357/2475/4747/50674/4763/4779/4821/4825/84504/9241/4851/8620/10215/167826/5080/5081/5090/26…	106
GO:0000956	BP	GO:0000956	nuclear-transcribed mRNA catabolic process	202/16686	207/18670	6.5321e-06	8.05709e-05	5.14706e-05	26523/27161/472/7832/22794/23019/25904/55571/4849/4850/57472/246175/29883/9337/9125/22849/7812/9811/55802/196513/167227/28960/1655/1656/9704/170506/22894/129563/1797/80153/23644/3646/9775/1981/2107/51013/5394/23404/51010/54512/56915/118460/23016/11340/5393/2935/23708/10767/85441/27257/57819/27258/25804/23658/11157/51690/4116/55110/4292/51154/55149/340719/339345/342977/51594/550643/4686/22916/2581…	202
GO:0001890	BP	GO:0001890	placenta development	150/16686	152/18670	6.56691e-06	8.08456e-05	5.16461e-05	100/8728/133/207/8846/283/100506013/8289/405/430/55870/329/57448/653/655/659/2186/682/841/3491/899/1027/1028/1045/1046/1050/1051/4435/1437/1508/1515/9820/1594/26528/1634/1747/10049/144455/79733/1956/8320/2034/2057/55224/2116/2263/8061/7855/2624/8521/79893/51738/2693/2697/2706/2707/2709/2885/79977/9421/3280/23462/23493/3091/9394/3294/3297/3326/5654/3481/3586/3696/3726/3880/3856/23641/51176/3952/80…	150
GO:0045165	BP	GO:0045165	cell fate commitment	262/16686	271/18670	6.66429e-06	8.18883e-05	5.23122e-05	90/324/10297/367/9181/170302/429/474/343472/10538/64919/596/650/652/657/836/79577/50937/1051/26038/1499/9646/1540/56603/120237/50846/22943/28514/54567/1745/1746/58524/63950/85440/57453/64641/2001/8320/2034/100170841/2066/54845/2114/2116/2128/2138/2139/54738/55079/2255/2258/2247/2253/2260/2263/23770/3169/3170/2303/8456/121643/50943/8324/2596/2619/2623/2624/2625/2627/2636/8521/9573/151449/2736/2737…	262
GO:0003205	BP	GO:0003205	cardiac chamber development	168/16686	171/18670	6.80895e-06	8.35067e-05	5.33461e-05	90/9510/11174/57211/287/163/8289/27302/652/653/655/657/659/859/140706/3491/55636/10370/1301/1363/65250/78987/199699/84516/9249/54567/8701/1785/1832/2022/2253/2263/53834/2280/2296/2303/2294/8928/10818/8321/2535/2625/2626/2627/2702/80000/79977/2931/9421/9464/25831/57493/3280/23462/23493/26508/3091/3398/3670/182/3776/8543/4036/4052/7798/9794/9782/4193/4194/5469/4208/55897/54903/4488/4607/4628/4624/4…	168
GO:0010721	BP	GO:0010721	negative regulation of cell development	330/16686	344/18670	6.93546e-06	8.48969e-05	5.42342e-05	93650/81/112/116/9289/55435/348/351/55198/382/393/396/9181/50807/429/430/259266/567/9529/53335/596/89927/655/657/1620/811/10498/859/9139/6356/952/1020/8851/55755/51265/29956/10519/51208/1270/6900/152330/1281/23603/1400/9150/58190/1495/1499/1522/6376/23500/1600/1630/1656/23258/1716/23405/1735/57540/85458/22943/28514/10683/1745/1746/2039/26052/1809/374946/1814/1840/11221/6993/1910/1942/1946/1948/19…	330
GO:0001841	BP	GO:0001841	neural tube formation	105/16686	105/18670	7.27227e-06	8.86832e-05	5.6653e-05	25/133/8092/317/2909/8289/585/8915/652/653/655/836/57545/9620/1072/23242/115908/10522/10395/1855/1856/1857/2348/80199/8321/2535/7976/8323/151449/11146/79977/57822/3091/55764/26160/51098/55081/2648/84678/7403/9585/9355/11019/8543/4036/4040/7798/9968/57534/54903/4522/25902/4524/4838/9241/27031/58495/5076/5216/65979/23654/144165/5566/5567/5727/5754/5898/5914/5916/6201/57167/23513/6385/10427/54910/29…	105
GO:0033138	BP	GO:0033138	positive regulation of peptidyl-serine phosphorylation	105/16686	105/18670	7.27227e-06	8.86832e-05	5.6653e-05	10142/207/284/351/369/408/409/493/551/8312/9530/8412/596/673/799/8536/65981/857/960/9125/1389/1440/85440/1956/1981/2074/96459/57600/2621/2641/10456/3059/10013/3320/3326/3439/3446/3447/3448/3449/3451/3440/3452/3441/3442/3443/3444/3445/3456/338376/3458/56832/3467/3589/3569/345611/9113/3976/10459/79109/4282/4515/4842/4908/4915/4916/4985/5008/5058/11315/11235/5217/5290/65018/5587/25865/5743/5894/1026…	105
GO:0031647	BP	GO:0031647	regulation of protein stability	274/16686	284/18670	7.91459e-06	9.6329e-05	6.15372e-05	29974/22848/84059/173/51327/287/335/336/54840/433/444/55729/481/482/483/6790/9334/9532/9531/9529/7917/596/650/8945/118611/811/819/825/836/57805/440193/902/10576/7203/10575/22948/908/10574/10694/975/11140/55664/79577/1022/1026/55602/11200/55743/11261/1191/54918/83548/91949/1370/1385/1387/1389/10491/1409/1410/1448/5476/1512/8452/51339/414301/84301/79139/728489/8818/54344/1828/1855/1857/1942/2033/20…	274
GO:0007043	BP	GO:0007043	cell-cell junction assembly	128/16686	129/18670	7.92911e-06	9.6329e-05	6.15372e-05	1636/59272/81/4301/183/287/324/402/421/857/865/928/999/1008/1009/1010/1012/1013/1015/1016/28513/1000/28316/64405/64403/60437/1001/1002/1003/1004/1005/1006/1007/222256/9076/149461/1365/7122/8506/92359/1495/1499/1500/1501/1739/9231/1828/1894/23136/1969/90952/50848/85302/201163/143162/6624/7855/2697/2701/2702/2705/2706/10052/125111/8443/151306/79977/51564/57493/204851/3551/3728/3982/51599/153562/918…	128
GO:0006090	BP	GO:0006090	pyruvate metabolic process	148/16686	150/18670	8.03123e-06	9.72035e-05	6.20959e-05	8086/89/83440/189/226/229/230/351/405/669/682/863/54541/55526/1737/1738/11319/3692/2023/2026/2027/387712/957/2103/2203/221937/3607/2584/2597/26330/2645/2646/2739/2819/2821/2954/3029/9759/3091/3098/3099/3101/80201/112817/3356/3458/3479/3630/3643/339123/3939/92483/3945/3948/4199/4200/10873/51085/51660/25874/4656/55706/8013/57122/55746/9972/9631/23279/23511/23165/23225/8021/129401/79023/348995/10762…	148
GO:0035567	BP	GO:0035567	non-canonical Wnt signaling pathway	148/16686	150/18670	8.03123e-06	9.72035e-05	6.20959e-05	25/26523/27161/192669/192670/22881/160/161/163/1173/1175/128272/409/801/815/998/9620/1952/1951/1213/1453/1454/115908/1499/23002/23500/1601/51339/22943/1855/1856/1857/2487/8321/11211/2535/7976/8322/7855/8323/8324/8325/8326/2775/2780/2782/54331/2719/2239/10082/57822/57560/51176/9863/6885/9968/54903/4300/4343/4653/4772/85407/51701/27031/50855/5145/5158/5216/23236/5330/5331/57664/5530/5532/5534/14416…	148
GO:0036293	BP	GO:0036293	response to decreased oxygen levels	354/16686	370/18670	8.06104e-06	9.73816e-05	6.22097e-05	18/10449/81/94/100/8751/6868/101/9370/133/134/158/177/57085/191/9131/84962/205/207/210/212/218/54890/283/285/51378/51129/27063/317/81575/358/360/405/9915/430/468/472/481/538/27087/571/572/596/8678/329/650/655/664/665/83990/768/784/824/114769/836/846/847/857/863/867/1490/890/891/100133941/947/952/1027/8837/51142/1137/1139/1141/64428/10370/1179/1365/84701/64506/132864/80315/1385/1387/1394/1410/8453…	354
GO:0001523	BP	GO:0001523	retinoid metabolic process	104/16686	104/18670	8.14239e-06	9.74518e-05	6.22545e-05	24/124/125/126/127/128/130/131/375790/231/57016/441282/1645/8644/1109/216/8854/220/64577/335/336/337/338/344/345/348/55937/158835/53630/83875/1208/1381/1382/1543/1544/1545/1592/56603/340665/339761/1562/1558/1565/29785/1576/1577/1551/285440/8694/84649/9249/10170/2817/221914/2719/2239/2262/10082/338328/3339/4023/9227/4035/4036/7804/222236/5956/2652/728458/611/151056/5406/8228/5467/5919/5947/5948/59…	104
GO:0006415	BP	GO:0006415	translational termination	104/16686	104/18670	8.14239e-06	9.74518e-05	6.22545e-05	6059/327/54998/91574/118487/7818/1984/56648/143244/26284/2107/90480/84340/2733/2935/23708/65094/65008/124995/65003/6182/28998/64928/29088/54948/63875/29074/9801/51069/55052/219927/29093/6150/79590/51264/10573/11222/51263/64983/9553/64981/51318/64979/51253/64978/54148/51073/64976/64975/28977/84545/65080/84311/26589/57129/51642/740/54534/51258/122704/116540/116541/128308/78988/3396/65005/55173/6496…	104
GO:0006892	BP	GO:0006892	post-Golgi vesicle-mediated transport	104/16686	104/18670	8.14239e-06	9.74518e-05	6.22545e-05	2181/81693/288/51479/312/55435/164/160/8943/9179/375/377/378/381/10564/10139/403/582/583/8548/80262/28952/55297/54520/163882/150684/79585/1445/1785/23033/9980/30845/2060/55763/55770/60412/10640/54536/23233/149371/2580/8729/26088/23062/23163/2803/51125/64083/55204/57120/9570/63971/55614/27252/3875/3916/3996/10434/23499/23041/4430/4644/4905/10133/114879/91461/9581/10890/51552/25837/11031/83871/9135…	104
GO:0019233	BP	GO:0019233	sensory perception of pain	104/16686	104/18670	8.14239e-06	9.74518e-05	6.22545e-05	55/116/134/152/59344/55107/409/9311/134145/23621/623/784/885/6347/6348/4856/729230/1020/1137/1141/1268/1269/1312/6387/7852/1740/1906/1910/2047/2149/2171/2534/2695/2902/2903/2906/2911/3218/3231/3356/3375/3586/3593/3673/3736/3737/3751/50801/56925/5594/5595/4157/4204/11343/4311/10893/117194/2475/4692/8508/57555/10874/56923/8620/4886/4887/2063/4914/4923/4985/4986/4987/4988/58503/5020/5024/5025/5027/5…	104
GO:0046822	BP	GO:0046822	regulation of nucleocytoplasmic transport	104/16686	104/18670	8.14239e-06	9.74518e-05	6.22545e-05	8086/186/26993/284/10541/347/9531/580/652/9478/8536/948/999/1020/11261/63928/11052/51496/1660/55929/51277/1894/84455/2010/55612/2316/2621/2737/2932/51512/3059/8841/8692/3429/3458/3553/3843/55677/3728/10657/3952/5594/1432/57506/29969/4193/4600/22916/4734/4763/9221/9972/8021/53371/9818/23636/10204/11315/5295/5296/5569/11142/5494/5501/4659/5566/5580/5663/5743/5781/5784/51715/5901/5905/10411/55696/64…	104
GO:0010469	BP	GO:0010469	regulation of signaling receptor activity	166/16686	169/18670	8.25738e-06	9.81001e-05	6.26687e-05	88/6868/131/134/150/151/152/154/186/10142/306/351/23237/636/10369/10368/27092/27091/59284/59283/799/823/859/867/868/23624/6347/729230/1020/1081/79643/387837/254263/149111/25927/1392/1393/1612/22943/27123/27122/27121/27120/1739/1740/1741/1742/1950/255324/2048/2069/54206/2100/55294/2213/2339/2488/9052/26585/64388/2890/2891/2892/2893/2902/2903/2904/146395/10013/3077/3146/127540/9456/3458/3586/10068/…	166
GO:0015698	BP	GO:0015698	inorganic anion transport	166/16686	169/18670	8.25738e-06	9.81001e-05	6.26687e-05	5243/11095/56172/55107/55129/57101/121601/203859/196527/50636/57719/338440/8542/363/468/7439/54831/144453/266675/7809/760/766/846/150160/1051/1080/1179/9635/22802/23155/1180/1181/1182/1183/1184/1185/1186/1187/1188/26285/1364/1192/1193/9022/25932/53405/54102/1207/1408/5167/8074/2260/5348/5349/2554/2555/2556/2557/2558/2559/2560/2561/2562/2563/2564/2565/2566/2567/2568/55879/2569/2570/200959/2741/274…	166
GO:0018394	BP	GO:0018394	peptidyl-lysine acetylation	166/16686	169/18670	8.25738e-06	9.81001e-05	6.26687e-05	86/51412/322/408/79969/1386/9474/26053/7917/11177/57673/2647/672/675/23774/29117/10902/7862/27154/9085/253175/9426/203611/26038/1111/9575/51200/1387/200186/1487/10664/55929/8193/5977/8110/1810/23741/55140/2033/57634/80314/26122/114799/201163/50943/2624/2625/2959/9329/8520/3054/3066/84681/3553/54556/51147/84289/3662/3670/55677/79960/23338/9767/284058/151050/54934/55683/57325/2648/8850/10524/7994/2…	166
GO:0045619	BP	GO:0045619	regulation of lymphocyte differentiation	166/16686	169/18670	8.25738e-06	9.81001e-05	6.26687e-05	25/100/101/301/8546/8943/286410/558/572/604/652/695/10385/814/84433/865/6363/729230/914/939/940/4179/972/941/9308/942/1209/1378/1493/1540/56603/29102/1840/11221/1960/2064/2175/2177/25793/115352/10875/2323/2302/8456/50943/2621/2625/2736/2737/3111/3135/3142/3146/3149/3398/3440/3456/3458/282618/3549/22806/3592/3593/3594/3600/3606/8808/3558/51561/149233/246778/3559/3565/3566/3574/3575/3623/3624/3635/…	166
GO:0006631	BP	GO:0006631	fatty acid metabolic process	366/16686	383/18670	8.53385e-06	0.000100351	6.41064e-05	65985/132949/215/225/5825/84696/7920/11057/171586/51099/30/10449/31/32/80724/84129/28976/33/34/35/36/37/38/39/91452/47/730249/641371/26027/134526/10965/122970/641372/11332/10005/51/8309/8310/55289/23205/81616/80221/197322/2180/2181/2182/51703/23305/116285/123876/348158/6296/341392/54988/142827/84532/55902/131/9370/51094/79602/84830/51390/1646/8644/1109/207/208/224/7915/84266/239/242/246/247/240/2…	366
GO:0002573	BP	GO:0002573	myeloid leukocyte differentiation	199/16686	204/18670	8.55571e-06	0.000100351	6.41064e-05	22985/9370/302/325/351/537/10538/116071/55509/632/652/714/760/814/9607/841/863/6363/6348/8840/1230/1236/9398/135228/920/972/975/998/1021/634/1050/1051/1053/51208/1385/1435/1436/1437/1440/1499/56998/8451/81501/10202/25979/1943/1945/27102/1969/2101/2124/2150/8772/56975/9855/2194/2200/55294/2207/2242/2353/27086/2488/10272/9846/139716/2623/2624/2625/2739/2778/2719/1880/9290/10456/3059/3204/3398/3428/…	199
GO:0006006	BP	GO:0006006	glucose metabolic process	199/16686	204/18670	8.55571e-06	0.000100351	6.41064e-05	32/89/9370/51094/83440/10327/207/208/7915/226/229/230/347/10776/467/468/572/669/221927/680/114897/388581/114898/114899/1196/1353/1374/1390/200186/1407/51181/1642/84649/1609/1737/11266/8445/2023/2026/2027/5167/2033/9852/2103/2171/60343/10447/2203/8789/3170/221937/3607/2308/2538/57818/92579/2539/2548/130589/2597/26330/2642/2645/2646/390637/51738/2784/27232/2805/2806/2819/2820/2821/2822/2931/2932/95…	199
GO:0006473	BP	GO:0006473	protein acetylation	199/16686	204/18670	8.55571e-06	0.000100351	6.41064e-05	15/86/51412/322/406/408/79969/1386/9474/26053/7917/11177/57673/2647/672/675/23774/29117/10902/7862/27154/8536/9085/253175/9426/203611/85459/26038/1111/9575/51200/1387/200186/1487/10664/55929/8193/5977/8110/1810/79075/1962/23741/55140/2033/57634/80314/26122/114799/157570/84140/201163/2308/50943/2624/2625/2932/2959/9329/8520/3054/3066/84681/3553/54556/51147/84289/3662/3670/55677/79960/23338/9767/28…	199
GO:0034764	BP	GO:0034764	positive regulation of transmembrane transport	199/16686	204/18670	8.55571e-06	0.000100351	6.41064e-05	5243/25/88/81/9370/79602/154/183/9472/10142/207/208/144245/57463/287/288/196527/187/26060/23237/375/23204/10776/481/482/483/487/134145/51582/113451/581/623/673/388581/114898/9847/718/760/781/783/784/10369/10368/27092/799/801/805/808/11132/825/844/6347/729230/930/57214/1080/400916/11261/25999/8218/154043/10063/84766/1389/1520/6376/3627/6373/4283/1756/1785/1812/1815/1908/30845/2048/2147/2149/9002/2…	199
GO:0035637	BP	GO:0035637	multicellular organismal signaling	199/16686	204/18670	8.55571e-06	0.000100351	6.41064e-05	10060/59272/183/10768/10142/287/288/444/476/477/478/480/481/482/483/487/488/489/490/491/492/493/551/552/274/775/776/778/8913/8912/8911/779/781/9254/55799/93589/782/783/784/785/786/10369/10368/27092/27091/59285/59284/59283/801/805/808/817/9607/844/845/857/1133/1134/1143/1180/149461/8506/26047/10699/29119/1525/1760/58524/1812/1816/1824/1829/1832/30845/2257/2281/2316/2332/5348/486/5349/53828/53826/5…	199
GO:1901605	BP	GO:1901605	alpha-amino acid metabolic process	199/16686	204/18670	8.55571e-06	0.000100351	6.41064e-05	51166/60496/10157/27034/38/84680/130013/137872/55256/125061/79814/189/64902/191/5832/8659/7915/4329/501/64577/144193/275/51074/383/384/420/435/440/54529/443/80150/445/85300/493/538/549/51582/113451/570/586/587/635/23743/642/790/138199/57571/875/102724560/1036/1312/1373/1428/51380/1491/1503/56474/1610/1638/23576/23564/8528/80017/1738/1743/1800/58478/30001/56605/2184/2356/10841/2571/2572/2593/2618/…	199
GO:0002576	BP	GO:0002576	platelet degranulation	127/16686	128/18670	8.81404e-06	0.00010282	6.56837e-05	1/2/10257/87/88/81/197/213/226/308/334/335/350/139322/351/27154/801/135228/948/967/928/55664/1675/66005/7123/1191/1521/51706/2039/1893/1950/23052/2162/2153/2157/10447/51571/2207/83706/2243/2244/2266/2316/2335/2621/54676/22927/3082/3273/3479/3481/3671/3674/3690/3699/3700/3827/3920/7044/3959/10184/259215/4067/10916/7873/22915/374354/29789/5004/5005/5023/5099/78991/5154/5155/5175/5196/9749/5341/5340…	127
GO:0002687	BP	GO:0002687	positive regulation of leukocyte migration	127/16686	128/18670	8.81404e-06	0.00010282	6.56837e-05	102/6868/101/177/199/79647/196527/351/623/708/719/728/811/57118/6346/6363/6364/6366/6369/10850/6348/6351/6352/6354/6355/1230/729230/1235/1236/972/4267/83692/1240/10488/1435/3627/6387/10563/9547/284340/3576/3579/23604/81704/8291/1906/1907/1908/1991/2150/2155/8772/2358/2621/63940/3146/3383/3592/3554/51561/3569/3570/3673/3674/3676/4254/3929/3958/3965/5641/8174/1432/5595/4192/375056/4323/158747/2660/…	127
GO:0071166	BP	GO:0071166	ribonucleoprotein complex localization	127/16686	128/18670	8.81404e-06	0.00010282	6.56837e-05	8086/6059/3267/26993/54890/10189/160419/22794/51362/26097/29894/53981/51692/10898/55308/11269/29118/10212/7919/9785/9775/1977/1984/3692/56943/81608/84248/2733/3087/3181/55677/84946/4116/55110/8888/4686/22916/55706/51068/65083/4869/57122/55746/9972/9631/23279/23511/23165/23225/8021/129401/79023/348995/10762/53371/9818/23636/79902/4927/9688/4928/10482/56001/728343/56000/55998/29107/8106/55795/84271…	127
GO:0001906	BP	GO:0001906	cell killing	165/16686	168/18670	9.09197e-06	0.000105871	6.76326e-05	177/164/8542/383/409/566/567/572/10018/718/735/23705/820/6357/11126/909/910/911/912/913/10666/1604/966/922/634/1054/3075/1113/387837/387836/64581/11151/1379/1398/56253/140880/1075/1511/1512/6372/117159/1667/728358/1668/1669/1670/1671/414325/55894/117285/245939/400830/1673/1773/1776/1991/2013/2147/2150/8772/51571/2208/2213/2597/10578/3002/3004/57817/84868/3105/3106/3107/3133/3134/3135/3151/3251/32…	165
GO:0030308	BP	GO:0030308	negative regulation of cell growth	182/16686	186/18670	9.1543e-06	0.000106404	6.79736e-05	91/94/8751/51094/79602/183/186/322/323/393/53335/596/604/623/27302/659/684/694/65981/859/57805/11007/4856/978/54825/1020/8851/51265/1026/1027/1029/55602/1031/1032/51379/1410/9150/1594/147906/131566/1630/81501/123879/1654/3300/374946/55840/9538/2023/5167/2045/2100/2203/2258/2273/201163/2487/23105/2539/51083/2658/2661/2697/2786/2931/3172/3273/3303/3304/3373/8692/3475/3621/3624/51447/79960/4099/4133…	182
GO:0071426	BP	GO:0071426	ribonucleoprotein complex export from nucleus	126/16686	127/18670	9.79714e-06	0.000113671	7.2616e-05	8086/6059/3267/26993/54890/10189/160419/22794/51362/26097/29894/53981/51692/10898/55308/11269/29118/10212/7919/9785/9775/1977/1984/3692/56943/81608/84248/2733/3087/3181/55677/84946/4116/55110/8888/4686/22916/55706/51068/65083/4869/57122/55746/9972/9631/23279/23511/23165/23225/8021/129401/79023/348995/10762/53371/9818/23636/79902/4927/9688/4928/10482/56001/728343/56000/55998/29107/8106/55795/84271…	126
GO:0046328	BP	GO:0046328	regulation of JNK cascade	181/16686	185/18670	1.0043e-05	0.000116133	7.41888e-05	177/64853/207/259/22881/351/7984/8312/79444/64170/6363/6366/1490/1236/939/959/10987/1540/153090/51339/1616/28988/22943/3301/84062/11221/128853/142679/56940/1845/1856/1857/60401/10913/1906/1956/2043/2047/2074/2081/10595/2150/2213/221472/9965/2218/2324/11211/8322/7855/8324/8325/1647/4616/10912/2874/2898/2950/51495/8841/28996/10114/3146/3265/3480/3553/84639/3557/27179/27177/56300/26525/27178/83737/4…	181
GO:1902903	BP	GO:1902903	regulation of supramolecular fiber organization	338/16686	353/18670	1.00453e-05	0.000116133	7.41888e-05	10152/54942/25/88/10097/10096/57180/653857/118/119/120/165/11214/10142/7840/246/79998/55435/324/10297/335/348/351/116985/375/382/10565/93663/79822/2909/343578/395/9639/55160/22899/9181/7984/402/10552/10095/10109/10094/10093/10092/81873/348110/55616/10677/9530/10458/55971/80115/585/274/89927/27302/55845/643338/203228/157922/23271/57662/822/829/830/93661/832/55604/146206/859/6356/6366/6369/10344/14…	338
GO:0001823	BP	GO:0001823	mesonephros development	102/16686	102/18670	1.02072e-05	0.000117794	7.52493e-05	170690/183/186/384/10409/596/650/652/655/168667/793/847/9350/4435/9244/1499/56998/8642/1739/4072/2138/79633/2246/2255/2247/2253/2260/2263/342184/2296/2303/2297/2302/2625/10220/2668/2737/2719/80000/64412/3280/6928/3207/3217/3237/3611/55083/3911/55366/3975/84445/9500/4609/9241/255743/130497/116039/5076/7849/5087/5228/5310/5311/5727/5914/5915/5972/5979/6092/6299/6382/6385/6422/6469/6492/6495/10736/5…	102
GO:0010001	BP	GO:0010001	glial cell differentiation	212/16686	218/18670	1.07675e-05	0.000124037	7.9238e-05	25/53616/57211/135/177/207/208/351/9639/429/443/9334/9331/25825/274/650/664/666/712/728/928/1000/983/1020/1021/1031/23529/1191/1267/1270/6900/8506/1445/10675/1499/7852/23500/1600/1605/23405/28514/1745/1746/92737/1812/1814/1840/11221/1956/1959/1967/8892/8891/8890/8893/2016/2043/2064/2065/2068/2147/79152/2255/2250/2358/2596/8521/2737/2817/80045/2840/9283/2896/2934/2950/170825/3065/83933/79885/3066/…	212
GO:0002262	BP	GO:0002262	myeloid cell homeostasis	145/16686	147/18670	1.08551e-05	0.000124824	7.97404e-05	22985/91/92/6868/103/118/221395/51327/212/272/129138/301/5926/405/93974/558/567/578/8314/581/10018/604/652/669/836/729230/1021/1054/3579/2039/1777/8444/2034/2038/2056/2068/2113/2116/116151/2176/2207/28982/2309/50943/2539/2623/2624/2625/3050/338442/3059/3091/28996/3146/3148/3162/3202/3216/3303/3304/3313/3398/10320/3569/3623/3624/3635/3658/9636/3707/3717/3718/83700/23210/3815/4254/10661/51621/10365…	145
GO:0019933	BP	GO:0019933	cAMP-mediated signaling	180/16686	184/18670	1.10167e-05	0.000126262	8.06593e-05	19/107/108/109/196883/111/112/113/114/115/116/117/575/576/577/283383/347088/2015/30817/84658/976/266977/9289/10149/222487/139378/221188/57211/84873/22859/23266/23284/64123/133/79924/135/136/148/147/146/150/151/152/153/154/155/196/11214/9472/187/333/57561/493/796/797/799/10203/997/115004/1113/1392/1394/64784/3627/6373/4283/1672/1609/1812/1813/1814/1816/1979/2044/2492/51083/2587/8811/2641/2642/2691…	180
GO:0006475	BP	GO:0006475	internal protein amino acid acetylation	163/16686	166/18670	1.10193e-05	0.000126262	8.06593e-05	86/51412/322/408/79969/1386/9474/26053/7917/11177/57673/672/675/23774/29117/10902/7862/27154/9085/253175/9426/203611/26038/1111/9575/51200/1387/200186/1487/10664/55929/8193/5977/8110/1810/1962/23741/55140/2033/57634/80314/26122/201163/50943/2624/2625/2959/9329/8520/3054/3553/54556/51147/84289/3662/3670/55677/79960/23338/9767/284058/151050/54934/55683/57325/2648/8850/10524/7994/23522/11143/84148/4…	163
GO:2001233	BP	GO:2001233	regulation of apoptotic signaling pathway	387/16686	406/18670	1.13787e-05	0.000129795	8.29161e-05	10449/57007/90/135/183/186/207/26287/317/367/9181/409/56624/79915/467/93974/551/572/9529/578/581/27113/10134/8915/596/597/598/10018/83596/599/9774/624/627/8678/637/638/57448/90427/652/653/658/664/666/672/79886/835/841/857/57805/960/972/1032/8837/400916/27141/1191/1280/8738/10488/90993/1437/1457/1459/1491/1495/1499/1075/1512/2017/6376/1524/6387/1540/153090/23604/1613/1621/220042/1649/1654/162989/6…	387
GO:0007631	BP	GO:0007631	feeding behavior	101/16686	101/18670	1.14282e-05	0.000129795	8.29161e-05	59272/79924/135/181/183/8862/351/434/51761/166379/680/390259/9607/885/886/29105/1141/1268/1271/1374/1394/1602/51009/127343/1812/1813/440275/2019/2353/2534/51083/8811/8484/2641/9518/389400/51738/2693/26058/2744/2902/9464/3060/3061/3062/391723/3351/3358/3375/3630/10022/3952/3953/4159/4160/2847/4326/112609/2475/222236/257194/10874/56923/283869/4852/4886/4887/4889/8013/4915/4985/4986/4987/4988/5020/5…	101
GO:0031532	BP	GO:0031532	actin cytoskeleton reorganization	101/16686	101/18670	1.14282e-05	0.000129795	8.29161e-05	25/27/84168/301/116985/396/397/27032/26053/10458/55971/80115/9564/54828/9024/11132/57091/10850/23607/998/8476/9578/55561/1020/1436/1440/2017/1525/1613/2039/84062/10278/2059/7430/50848/9855/2241/2242/2255/2252/2316/2549/54857/9535/8477/2934/10456/3055/3059/3265/3645/3815/4192/79778/50488/4289/4627/4739/4853/7827/203447/8829/4908/4916/5058/55742/29780/64098/5156/8572/221692/29085/8394/5341/26499/21…	101
GO:0034440	BP	GO:0034440	lipid oxidation	101/16686	101/18670	1.14282e-05	0.000129795	8.29161e-05	215/225/5825/30/10449/32/80724/84129/33/34/35/37/38/39/10005/51/8309/8310/55289/116285/131/9370/51094/79602/207/208/224/239/23600/347/55198/549/56898/114898/1268/1374/1375/126129/1376/1384/54677/114757/285440/1666/26063/84649/1891/55862/55268/1892/1632/10455/1962/2108/2109/254013/2110/2168/2170/2639/26061/3033/3030/3032/54363/51179/26275/3295/3667/8660/3712/3952/83752/1432/27349/51102/23417/2475/…	101
GO:0046545	BP	GO:0046545	development of primary female sexual characteristics	101/16686	101/18670	1.14282e-05	0.000129795	8.29161e-05	91/9510/116/117/174/268/269/283/84159/408/409/472/581/596/598/9210/658/675/835/836/101927581/1051/1299/1495/1588/1602/117154/11144/63951/8892/8890/8893/2069/2099/2175/2189/2296/668/2309/2488/2492/8322/2620/2661/2796/344758/3309/8372/3383/3417/83943/3623/3624/3625/3643/3815/4254/9757/3952/3955/10184/431707/56956/4323/4327/4438/4846/2516/8204/57122/26471/9468/5156/5241/59338/5798/5806/56729/6092/64…	101
GO:0035264	BP	GO:0035264	multicellular organism growth	144/16686	146/18670	1.19998e-05	0.000136047	8.69099e-05	104/118/153/154/10939/29123/320/321/351/367/84159/22809/472/51761/8455/546/583/585/596/9254/83605/1019/1028/1990/55636/1311/1385/1435/1717/1735/1813/1814/2019/2033/2067/2068/2074/55224/7430/23770/28982/2307/79068/2395/2538/2593/9518/8200/2688/2690/2691/2692/51738/2693/26058/2778/137964/2820/2844/79977/57493/391723/3202/3297/27429/3479/3481/3549/2648/7403/10365/5641/55777/8195/2475/4726/25836/4880…	144
GO:0007215	BP	GO:0007215	glutamate receptor signaling pathway	100/16686	100/18670	1.27953e-05	0.000144053	9.20244e-05	88/154/306/351/23237/10369/10368/27092/27091/59284/59283/823/6347/729230/8851/1201/254263/149111/80315/1392/1393/6376/747/221955/1612/1739/1740/1741/1742/2048/2332/23732/2534/2776/2890/2891/2892/2893/2894/2895/2897/2898/2899/2900/2901/2902/2903/2904/2905/2906/116443/116444/2911/2912/2913/2914/2915/2916/2917/2918/146395/9456/9455/9454/3458/3745/54800/57554/23542/4208/50488/23385/54550/4747/81832/8…	100
GO:0015837	BP	GO:0015837	amine transport	100/16686	100/18670	1.27953e-05	0.000144053	9.20244e-05	18/59272/134/135/150/151/152/183/186/366/383/23204/10550/477/551/552/9607/885/1113/1136/1137/8973/1141/1268/1392/1394/6387/1644/1812/1813/1814/1815/84062/2865/26281/2668/2693/156/2917/11255/3351/3356/3737/3745/8564/3952/4887/4889/4923/4986/138805/120796/120793/390084/390155/5020/5021/5027/5028/64805/8864/65018/5071/5663/5865/22930/5997/5999/51458/6570/6571/85413/10991/6529/6622/6623/6804/6812/990…	100
GO:0034446	BP	GO:0034446	substrate adhesion-dependent cell spreading	100/16686	100/18670	1.27953e-05	0.000144053	9.20244e-05	25/81/56672/84168/55435/335/8874/10109/558/11149/708/811/55604/57091/998/10519/23603/1398/1399/10675/2039/1785/1793/80005/1942/1946/133584/2041/2049/2192/2241/10979/83706/2243/2244/2266/2316/2335/8322/8324/2633/3037/3339/3611/3676/8516/3685/9270/3690/3695/23189/9928/3911/3912/3913/3914/22798/3915/3918/10319/3987/55679/4192/1955/4241/10461/79778/91663/4653/4739/8829/59277/126147/10562/55742/29780/…	100
GO:0035282	BP	GO:0035282	segmentation	100/16686	100/18670	1.27953e-05	0.000144053	9.20244e-05	10006/8854/472/8313/10409/648/652/657/1044/1045/23242/286204/140947/22943/28514/10683/10655/1856/1959/2033/57669/27023/2296/2303/2294/10818/7855/9573/388585/84667/3199/3234/79192/153572/79191/2648/7403/51176/3955/3975/4040/9935/9968/4222/4223/55897/145873/57534/4300/343930/22823/4617/4618/4762/85407/4824/54475/4851/441478/8829/8828/130497/79728/5075/5100/5046/201164/5362/23509/56983/5591/5663/351…	100
GO:0019884	BP	GO:0019884	antigen processing and presentation of exogenous antigen	178/16686	182/18670	1.3252e-05	0.000148811	9.50637e-05	55860/10121/10120/162/164/8907/10053/1174/8905/130340/160/161/163/1173/1175/8546/8943/375/567/811/821/829/830/93661/832/909/910/911/912/913/50489/948/972/1062/1147/50856/1211/1213/1509/1510/8722/1514/1520/1515/1535/1536/1639/10540/11258/51164/84516/10671/1785/1778/1780/1781/51143/1783/8655/140735/2207/2209/2210/2213/3105/3106/3107/3108/3109/3111/3112/3113/3115/3117/3118/3119/3120/3122/3123/3127/3…	178
GO:0002822	BP	GO:0002822	regulation of adaptive immune response based on somatic recombination of immune receptors built from immunoglobulin superfamily domains	143/16686	145/18670	1.3264e-05	0.000148811	9.50637e-05	100/177/301/200558/383/79915/567/604/695/100141515/718/722/725/6363/729230/909/910/911/912/913/10666/29126/940/920/958/941/975/634/1178/23529/339390/1378/56940/51010/118460/8772/51571/81545/2207/2208/2213/2302/50943/7855/2625/84868/3077/3105/3106/3107/3133/3134/3135/3142/3146/3263/3329/3440/3456/3586/3592/3593/3594/3606/8809/3553/3554/9173/3558/53833/51561/149233/246778/9466/90865/3565/3566/3569/…	143
GO:0019751	BP	GO:0019751	polyol metabolic process	123/16686	124/18670	1.34497e-05	0.000150371	9.60603e-05	125981/340485/55331/117/231/27329/427/56624/653308/801/51744/27235/51805/1593/1594/120227/1576/123099/84649/1719/8291/2247/2584/8811/2629/2643/2710/2712/256356/2805/2820/2852/3269/3612/3613/54928/3628/3631/8821/3632/3633/3635/56623/27124/51763/3636/9807/51447/117283/253430/64768/51477/3705/3706/3707/80271/3952/3973/4142/4204/9562/55586/116255/80168/346606/8898/9108/26509/4923/170685/55190/11165/1…	123
GO:0046717	BP	GO:0046717	acid secretion	123/16686	124/18670	1.34497e-05	0.000150371	9.60603e-05	18/8647/5244/1244/8714/10257/1636/134/135/186/189/301/320/366/522/551/552/624/846/885/887/1133/10815/1579/8529/1813/1814/1815/1906/51738/10755/2744/27165/2912/2917/9026/3274/11255/3553/3784/8564/3952/5608/4282/4763/4828/10874/56923/4843/4889/4915/4923/729330/4987/5020/5021/5025/5027/8399/81579/84647/5319/5320/391013/26279/30814/64600/50487/5321/255189/5322/8398/22925/50640/8500/8499/8541/8497/147…	123
GO:0098813	BP	GO:0098813	nuclear chromosome segregation	253/16686	262/18670	1.37722e-05	0.00015371	9.81939e-05	23172/10097/10096/192670/10270/26993/64682/51529/25906/29945/51433/256006/79998/324/472/546/9212/6795/8313/7917/8678/91272/83990/699/701/9184/317761/147872/339834/891/57820/898/9134/991/8697/246184/996/998/990/113130/55143/55755/81620/1060/1062/1063/64105/55166/378708/201254/283489/5119/57132/27243/25978/29082/128866/92421/51510/79643/91782/54921/10664/1499/8452/1663/129563/9787/11144/79075/79980…	253
GO:0010810	BP	GO:0010810	regulation of cell-substrate adhesion	209/16686	215/18670	1.39639e-05	0.00015558	9.93885e-05	25890/25/340485/81/94/8751/10551/55966/246/285/55435/335/347/395/8874/402/10109/4287/92552/54828/596/604/683/708/811/57662/55604/8573/57091/151887/6366/6370/56477/3491/1236/948/916/998/1012/1021/1029/4680/10519/23332/23122/1307/1277/136227/1295/23603/10391/1398/1399/1435/10675/6376/1605/1613/780/4921/27185/10395/1758/2039/1785/1793/80005/56940/1845/1842/10085/1946/25975/133584/129080/11117/84034/…	209
GO:0019395	BP	GO:0019395	fatty acid oxidation	99/16686	99/18670	1.43257e-05	0.000159337	0.000101788	215/225/5825/30/10449/32/80724/84129/33/34/35/37/38/39/10005/51/8309/8310/55289/116285/131/9370/51094/79602/207/208/224/239/23600/55198/549/56898/114898/1268/1374/1375/126129/1376/1384/54677/114757/285440/1666/26063/84649/1891/55862/55268/1892/1632/10455/1962/2108/2109/254013/2110/2168/2170/2639/26061/3033/3030/3032/54363/51179/26275/3295/3667/8660/3712/3952/83752/1432/27349/51102/23417/2475/8013…	99
GO:0007033	BP	GO:0007033	vacuole organization	160/16686	163/18670	1.46912e-05	0.000162283	0.00010367	19/53/64400/55626/302/375/411/60673/9140/9776/22863/55054/89849/23130/55102/64422/115201/23192/9474/10533/79065/285973/23400/9531/8678/441925/203228/84317/29082/128866/51510/1201/1203/54982/2055/157807/134829/11151/83460/84067/9638/9637/9896/2548/11337/23710/11345/2629/79158/2896/3074/51361/29911/84376/3257/89781/90410/8100/345611/57535/55004/55353/120892/90678/1130/4124/84557/81631/643246/440738…	160
GO:0031214	BP	GO:0031214	biomineral tissue development	160/16686	163/18670	1.46912e-05	0.000162283	0.00010367	90/92/93/84059/154/197/246/249/258/265/266/401138/56172/196527/302/433/54829/468/490/51374/8313/54880/632/650/55589/652/654/655/657/658/659/645811/6348/3491/1230/1051/752014/9350/7123/26504/1277/1278/1311/1594/4921/1758/1834/1893/9451/10117/5167/2068/54757/56975/286077/2201/79176/26271/8074/2263/2261/2268/2308/8326/2621/2623/2697/2719/2824/10457/26585/23462/23493/3091/3346/3347/3381/387733/3479/9…	160
GO:0099173	BP	GO:0099173	postsynapse organization	160/16686	163/18670	1.46912e-05	0.000162283	0.00010367	81926/51104/58489/10152/60/71/87/10097/102/348/23237/375/378/382/58504/115703/80728/9912/10458/80823/816/4076/65981/869/998/1000/1020/8851/6792/1056/1072/25978/1139/1140/22866/8292/9419/1399/1501/2017/23316/1627/28988/1607/170506/1739/1740/1741/1742/9093/10059/26052/55619/1855/29904/1942/2043/2045/2047/2048/2049/2119/2213/2339/9758/2534/8326/2596/2668/51738/2693/2743/10243/2895/2904/10013/9456/34…	160
GO:0110148	BP	GO:0110148	biomineralization	160/16686	163/18670	1.46912e-05	0.000162283	0.00010367	90/92/93/84059/154/197/246/249/258/265/266/401138/56172/196527/302/433/54829/468/490/51374/8313/54880/632/650/55589/652/654/655/657/658/659/645811/6348/3491/1230/1051/752014/9350/7123/26504/1277/1278/1311/1594/4921/1758/1834/1893/9451/10117/5167/2068/54757/56975/286077/2201/79176/26271/8074/2263/2261/2268/2308/8326/2621/2623/2697/2719/2824/10457/26585/23462/23493/3091/3346/3347/3381/387733/3479/9…	160
GO:0042063	BP	GO:0042063	gliogenesis	279/16686	290/18670	1.56739e-05	0.000172841	0.000110415	25/53616/116/9289/57211/135/177/207/208/301/351/374/9639/429/430/443/566/9334/9331/25825/274/89927/650/664/666/712/728/6347/6348/729230/928/1000/983/1020/8851/8941/1021/1031/29956/1128/23529/1191/1267/1270/6900/8506/1385/1399/1435/1436/1445/1464/10675/1499/6376/1524/7852/23500/1600/153090/1605/23405/27185/28514/1745/1746/92737/1812/1814/1840/11221/1869/1938/1956/1959/1967/8892/8891/8890/8893/2016…	279
GO:0006885	BP	GO:0006885	regulation of pH	98/16686	98/18670	1.60392e-05	0.000175074	0.000111841	282679/479/480/506/537/92270/535/23545/50617/533/527/9114/245972/8992/155066/523/525/526/528/245973/51382/529/90423/9296/9550/534/127124/51606/551/552/596/760/766/84317/887/1080/11261/1182/1201/1203/54982/1657/23312/1906/1910/356/653519/51463/2896/120892/4097/5594/5595/27035/5164/5166/5538/55647/23682/54734/7879/51458/79641/56833/6556/1811/5172/65010/6521/57282/83959/6522/6508/8671/57835/9497/949…	98
GO:0031124	BP	GO:0031124	mRNA 3'-end processing	98/16686	98/18670	1.60392e-05	0.000175074	0.000111841	10768/10189/351/580/22794/891/904/51362/79577/1025/26097/10978/64506/22849/29894/53981/51692/10898/642843/11052/79869/1477/1478/23283/1479/9646/10212/7919/170506/9785/9775/81608/2926/3297/123169/134353/4116/55110/55149/4686/22916/7936/11051/26986/80336/8106/54623/10914/56903/64895/51585/87178/84271/5433/9939/56254/9810/10921/55197/58490/23248/84324/22828/7884/10569/6626/10250/6426/9295/6427/6428/…	98
GO:0042472	BP	GO:0042472	inner ear morphogenesis	98/16686	98/18670	1.60392e-05	0.000175074	0.000111841	29/220/474/525/51761/613/9620/80184/55636/57053/55584/7401/1301/1280/115908/140947/1749/1750/1855/1856/2048/2138/2255/2253/2254/2260/2263/2299/2487/2535/7976/8323/2624/2625/2637/2736/57822/8820/3167/340784/3198/3249/3638/51141/8516/9132/26018/121227/9935/51168/53904/140469/4647/4762/8013/9423/133060/5013/5076/7849/79955/5456/5459/5629/5396/5754/9750/4920/23513/10427/6495/51804/80736/9368/84189/55…	98
GO:0048024	BP	GO:0048024	regulation of mRNA splicing, via spliceosome	98/16686	98/18670	1.60392e-05	0.000175074	0.000111841	708/51759/10658/10659/11189/56853/60680/60677/1153/57703/26528/10521/1655/1859/83989/2332/3167/3178/3181/3190/3191/3192/23210/10657/202559/10656/4116/4154/10150/55796/79066/4654/4686/84081/4928/9588/27339/5725/54715/23543/146713/8241/54033/64783/29890/84991/9904/221662/58517/5935/5936/79171/83759/10181/10179/9939/27316/494115/5940/378948/159163/378951/5978/10921/10284/9733/10262/6433/283375/55234…	98
GO:0072163	BP	GO:0072163	mesonephric epithelium development	98/16686	98/18670	1.60392e-05	0.000175074	0.000111841	170690/183/186/384/10409/596/650/652/655/168667/793/847/9350/4435/9244/1499/56998/8642/1739/4072/2138/79633/2246/2247/2253/2260/2263/342184/2296/2303/2297/2302/2625/10220/2668/2737/2719/80000/64412/3280/6928/3207/3217/3237/3611/55083/3911/55366/3975/84445/9500/4609/9241/255743/130497/5076/7849/5087/5228/5310/5311/5727/5914/5915/5979/6092/6299/6382/6385/6422/6469/6492/6495/10736/51804/9353/4086/40…	98
GO:0072164	BP	GO:0072164	mesonephric tubule development	98/16686	98/18670	1.60392e-05	0.000175074	0.000111841	170690/183/186/384/10409/596/650/652/655/168667/793/847/9350/4435/9244/1499/56998/8642/1739/4072/2138/79633/2246/2247/2253/2260/2263/342184/2296/2303/2297/2302/2625/10220/2668/2737/2719/80000/64412/3280/6928/3207/3217/3237/3611/55083/3911/55366/3975/84445/9500/4609/9241/255743/130497/5076/7849/5087/5228/5310/5311/5727/5914/5915/5979/6092/6299/6382/6385/6422/6469/6492/6495/10736/51804/9353/4086/40…	98
GO:0140053	BP	GO:0140053	mitochondrial gene expression	159/16686	162/18670	1.61659e-05	0.000176159	0.000112535	57505/8846/54998/708/51654/118487/400916/28958/7818/55157/124454/60528/26284/22868/79072/60493/2309/90480/5188/283459/85476/84340/3028/55699/23395/10128/115416/84769/65008/124995/65003/6182/28998/64928/29088/54948/63875/29074/9801/51069/55052/219927/29093/6150/79590/51264/10573/11222/51263/64983/9553/64981/51318/64979/51253/64978/54148/51073/64976/64975/28977/84545/65080/84311/26589/57129/51642/7…	159
GO:0060326	BP	GO:0060326	cell chemotaxis	292/16686	304/18670	1.62321e-05	0.000176285	0.000112615	4363/1238/57007/51554/102/6868/101/30817/185/199/79647/196527/301/27237/7984/409/566/9564/51411/683/387695/708/719/727/728/27202/796/811/57118/6346/6356/6357/6358/6359/6360/6361/6362/6363/6347/6364/6366/6367/6368/6369/6370/10344/10850/56477/6348/6349/6351/6352/6354/6355/4856/1230/2826/729230/1232/1233/1234/1235/1236/1237/10803/9034/972/9023/1113/51192/1240/1269/11151/57175/10488/1398/1399/1435/14…	292
GO:1903037	BP	GO:1903037	regulation of leukocyte cell-cell adhesion	292/16686	304/18670	1.62321e-05	0.000176285	0.000112615	100/101/135/84830/177/199/207/301/8546/8943/383/384/445/572/8915/604/652/151888/10385/84433/836/857/865/283234/6363/6347/6366/6370/56477/6352/729230/1236/11126/912/30835/100133941/939/29126/80381/940/11314/916/920/959/960/4179/961/921/1604/923/970/972/941/975/9308/942/998/634/1051/339390/160365/11151/1445/1493/6387/1540/1739/9231/9093/81704/1803/1840/11221/56940/1845/10148/1947/1948/1949/1960/199…	292
GO:0032434	BP	GO:0032434	regulation of proteasomal ubiquitin-dependent protein catabolic process	121/16686	122/18670	1.6608e-05	0.000179762	0.000114836	207/54467/369/25820/10425/6790/9529/7917/55212/10134/819/857/863/57805/1050/55743/23274/1191/150684/64326/1452/122011/1453/1454/1601/79016/65992/55070/3300/1855/116224/26263/2272/2295/2629/2729/10755/11146/2768/2931/2932/9709/3077/3326/3303/3304/23640/90865/9817/131377/120892/4130/5601/4193/4534/4780/85409/29997/51667/8473/101927423/11315/55872/8554/5347/10769/1263/144165/5071/5663/5716/10399/588…	121
GO:1905477	BP	GO:1905477	positive regulation of protein localization to membrane	121/16686	122/18670	1.6608e-05	0.000179762	0.000114836	2181/10551/9495/207/208/288/312/163/382/27237/572/27113/596/637/9847/784/10369/841/975/1020/8851/57214/11261/10519/25999/245812/163882/1739/57628/1869/84455/1956/1969/2042/2048/2064/7430/51024/2534/2852/3002/3208/3265/3458/3675/3684/3688/9270/3689/3745/3767/3799/3958/4035/4038/5599/23184/56947/54471/125170/23255/4641/54550/85409/4836/5058/9141/5170/5174/5295/5357/5366/23368/5533/5534/5581/5583/55…	121
GO:0097193	BP	GO:0097193	intrinsic apoptotic signaling pathway	278/16686	289/18670	1.69192e-05	0.000182823	0.000116792	25/57007/64782/9131/207/26287/317/9181/10550/79915/468/472/487/572/9529/7917/578/581/27113/10134/596/597/598/10017/10018/83596/599/602/9774/624/8678/637/90427/664/666/672/675/9024/23581/835/836/837/842/857/57805/100133941/960/972/29965/1026/1032/1051/79094/11200/27141/1191/10488/90993/1396/8454/8453/8452/8451/8065/6387/1540/1545/153090/23604/220042/1649/54541/1654/1655/56616/3301/54431/10059/8445…	278
GO:0030177	BP	GO:0030177	positive regulation of Wnt signaling pathway	175/16686	179/18670	1.74682e-05	0.000187917	0.000120046	25/25960/139285/22881/406/259266/10159/527/245973/8312/8313/25805/112401/650/65981/857/57805/8840/79577/1001/1277/1453/1454/53944/1455/1456/1457/23399/23500/1601/51339/1613/1654/55789/27185/85458/22943/27123/1749/1896/1950/1956/9679/2255/2254/2263/10023/8326/54994/2719/2262/51704/51527/3087/3611/8629/3728/23189/55366/8549/59352/79705/120892/130574/23499/8932/4300/4790/85407/54475/441478/5300/5766…	175
GO:0071347	BP	GO:0071347	cellular response to interleukin-1	175/16686	179/18670	1.74682e-05	0.000187917	0.000120046	1244/730249/81792/11173/9590/27063/8945/58509/6346/6356/6357/6358/6359/6360/6361/6362/6363/6347/6364/6366/6367/6368/6369/6370/10344/6348/6349/6351/6352/6354/6355/961/1051/1116/1147/8454/6376/3576/153090/1906/1958/23291/2244/2266/2633/2634/2635/3037/3091/3373/8692/8372/3383/3551/8517/3605/3552/3553/3554/7850/3556/8808/3557/3569/3654/3656/11213/51135/10365/8564/3934/4215/6885/1326/5600/5603/5595/46…	175
GO:0002685	BP	GO:0002685	regulation of leukocyte migration	191/16686	196/18670	1.74798e-05	0.000187917	0.000120046	29/100/102/6868/101/134/84830/177/199/326/79647/207/196527/301/347/351/613/623/653/683/387695/708/719/727/728/27202/811/57118/6346/6363/6347/6364/6366/6369/6370/10850/56477/6348/6351/6352/6354/6355/4856/1230/729230/1235/1236/4345/131450/11314/972/975/928/4267/83692/1240/10488/1398/1399/1435/1524/3627/6387/10563/9547/284340/3576/3579/2833/1588/23604/1652/81704/1843/8291/1893/1906/1907/1908/1991/11…	191
GO:0001666	BP	GO:0001666	response to hypoxia	343/16686	359/18670	1.75071e-05	0.000187917	0.000120046	18/10449/81/94/100/8751/6868/101/9370/133/134/158/177/57085/191/84962/205/207/210/212/218/54890/283/285/51378/51129/27063/317/81575/358/360/405/9915/430/472/481/538/27087/571/572/596/8678/329/650/655/664/665/83990/768/824/114769/836/846/847/857/863/890/891/100133941/947/952/1027/8837/51142/1137/1139/1141/64428/10370/1179/1365/84701/64506/132864/1385/1387/1394/1410/8453/6387/7852/1535/1536/114757/…	343
GO:0018393	BP	GO:0018393	internal peptidyl-lysine acetylation	158/16686	161/18670	1.77866e-05	0.000190219	0.000121516	86/51412/322/408/79969/1386/9474/26053/7917/11177/57673/672/675/23774/29117/10902/7862/27154/9085/253175/9426/203611/26038/1111/9575/51200/1387/200186/1487/10664/55929/8193/5977/8110/1810/23741/55140/2033/57634/80314/26122/201163/50943/2624/2625/2959/9329/8520/3054/3553/54556/51147/84289/3662/3670/55677/79960/23338/9767/284058/151050/54934/55683/57325/2648/8850/10524/7994/23522/11143/84148/4297/8…	158
GO:0035967	BP	GO:0035967	cellular response to topologically incorrect protein	158/16686	161/18670	1.77866e-05	0.000190219	0.000121516	37/118/10551/267/55139/55738/440/467/468/22926/1388/9114/4287/92552/9531/7917/578/581/10018/51283/168620/666/811/125972/821/6347/595/80279/1047/10987/10488/90993/64764/84699/148327/153222/10106/1491/8452/9820/3576/30827/153090/1616/1639/1649/1663/79139/51009/91319/51726/54788/79982/4189/202052/5611/9695/5610/9451/1965/2033/2081/10595/30001/2134/2135/2137/26291/11153/55033/2673/9570/2931/10013/306…	158
GO:0046467	BP	GO:0046467	membrane lipid biosynthetic process	140/16686	142/18670	1.79035e-05	0.000190219	0.000121516	127550/53947/125981/340485/55331/55750/224/221/222/242/59344/427/56624/653308/8708/8707/8705/84002/2583/8703/9334/9331/3491/375298/10715/29956/204219/79603/91012/253782/2055/1455/80157/8560/123099/8813/8818/54344/64834/54898/83401/6785/60481/79071/79993/79152/9514/64090/89792/79690/2629/26301/8733/9200/201562/51495/401494/2531/9215/65258/8439/94101/29095/94103/5023/5027/10400/80055/27315/93210/52…	140
GO:0001657	BP	GO:0001657	ureteric bud development	97/16686	97/18670	1.79574e-05	0.000190219	0.000121516	170690/183/186/384/10409/596/650/652/655/168667/793/847/9350/4435/9244/1499/56998/8642/1739/4072/2138/79633/2246/2247/2253/2260/2263/342184/2296/2303/2297/2302/2625/10220/2668/2737/2719/80000/64412/3280/6928/3207/3217/3237/3611/55083/3911/55366/3975/84445/9500/4609/9241/255743/130497/5076/7849/5087/5228/5311/5727/5914/5915/5979/6092/6299/6382/6385/6422/6469/6492/6495/10736/51804/9353/4086/4087/40…	97
GO:0007044	BP	GO:0007044	cell-substrate junction assembly	97/16686	97/18670	1.79574e-05	0.000190219	0.000121516	25/87/88/89/94/84962/347/395/8874/54828/596/613/57662/977/23332/23122/1307/1308/23603/10391/2017/1613/10395/2039/667/56940/1845/1946/57669/2042/11170/10979/342184/2335/2824/3273/8826/3673/3678/3655/9270/3691/3791/3861/3852/3909/3911/3914/3915/3918/8861/22998/3987/4035/23499/9448/4323/4653/8829/5170/79834/90102/8394/5339/9647/5728/5747/2185/5795/5796/5879/55920/387/29984/6093/9475/6281/6385/6422/6…	97
GO:0010771	BP	GO:0010771	negative regulation of cell morphogenesis involved in differentiation	97/16686	97/18670	1.79574e-05	0.000190219	0.000121516	81/55435/393/396/1020/8851/51265/23603/1600/1630/2039/26052/374946/1942/1946/1949/2045/2048/2192/2258/23105/2633/2664/64689/3397/3475/9270/23189/84894/4038/4099/4133/4168/4241/4504/4776/25791/4804/22871/54413/8829/9423/4974/55558/10631/5530/5663/5728/5747/5800/5802/9693/55920/387/6049/57142/65078/22902/6259/10371/7869/10512/223117/9723/6405/56920/64218/10509/54910/10507/10505/57715/9037/54437/575…	97
GO:0014020	BP	GO:0014020	primary neural tube formation	97/16686	97/18670	1.79574e-05	0.000190219	0.000121516	25/133/8092/317/2909/8289/585/8915/652/653/655/836/57545/9620/1072/23242/115908/10522/10395/1855/1856/1857/2348/80199/8321/2535/7976/8323/11146/79977/57822/3091/55764/26160/55081/2648/84678/7403/9585/9355/11019/8543/4036/4040/7798/9968/54903/4522/25902/4524/4838/9241/27031/58495/5076/5216/65979/23654/144165/5566/5567/5727/5754/5898/5914/5916/6201/57167/23513/6385/10427/54910/29072/6422/6423/57619…	97
GO:0150115	BP	GO:0150115	cell-substrate junction organization	97/16686	97/18670	1.79574e-05	0.000190219	0.000121516	25/87/88/89/94/84962/347/395/8874/54828/596/613/57662/977/23332/23122/1307/1308/23603/10391/2017/1613/10395/2039/667/56940/1845/1946/57669/2042/11170/10979/342184/2335/2824/3273/8826/3673/3678/3655/9270/3691/3791/3861/3852/3909/3911/3914/3915/3918/8861/22998/3987/4035/23499/9448/4323/4653/8829/5170/79834/90102/8394/5339/9647/5728/5747/2185/5795/5796/5879/55920/387/29984/6093/9475/6281/6385/6422/6…	97
GO:0071219	BP	GO:0071219	cellular response to molecule of bacterial origin	206/16686	212/18670	1.80887e-05	0.000191296	0.000122204	19/1244/25/730249/8754/11093/57379/10270/207/27063/383/445/558/8915/613/654/671/58509/824/114769/440068/22900/834/6347/6348/6352/1234/929/4064/29126/948/1604/923/968/941/942/79577/23097/1019/1051/1053/51510/129607/1437/1440/9646/1511/6376/1524/2919/3627/6373/10563/2920/2921/6374/6372/3576/4283/153090/1667/728358/1668/1669/1670/1671/245928/1910/2213/7855/2672/2693/2950/57817/84868/3055/10014/3146/…	206
GO:0030968	BP	GO:0030968	endoplasmic reticulum unfolded protein response	120/16686	121/18670	1.84534e-05	0.000194833	0.000124464	37/118/10551/267/55738/440/467/468/22926/1388/9114/578/581/10018/51283/168620/666/811/125972/821/6347/595/80279/1047/10987/10488/90993/64764/84699/148327/153222/10106/1491/9820/3576/30827/153090/1639/1649/1663/79139/51009/91319/51726/4189/5611/9695/5610/9451/1965/2033/2081/10595/30001/2134/2135/2137/26291/11153/55033/2673/9570/2931/3068/9709/64224/7184/6782/3309/10525/3484/11015/116138/4000/8720/…	120
GO:0090305	BP	GO:0090305	nucleic acid phosphodiester bond hydrolysis	290/16686	302/18670	1.8853e-05	0.000198726	0.000126951	29777/64782/26523/27161/192669/9131/283/23357/90806/126549/256006/317/328/27301/200558/54840/28990/79915/563/581/23246/79703/836/339834/27443/9557/1149/23019/57472/246175/29883/9337/29894/53981/51692/10898/642843/11052/79869/1478/23283/1479/8451/8450/51163/9937/64858/64421/55802/196513/167227/28960/1642/1643/1653/1676/1677/54487/23405/22894/115752/129563/1763/1773/1774/1775/1776/1777/58511/29102/…	290
GO:2000241	BP	GO:2000241	regulation of reproductive process	157/16686	160/18670	1.95677e-05	0.000205924	0.000131549	91/130399/100/27161/268/256006/308/100506013/367/397/259266/431705/6790/2683/652/655/708/8912/811/339834/55231/1235/991/993/994/995/1027/79846/10519/10370/1268/167/1499/1618/1672/1761/1843/55840/1910/57119/2099/170370/286151/26271/51343/8521/2661/2741/2796/344758/2827/3066/9759/84072/3239/27306/8372/3479/3624/3625/3643/55726/132141/3955/10184/3976/225689/284071/56339/4342/4487/4488/339345/4824/48…	157
GO:0070585	BP	GO:0070585	protein localization to mitochondrion	139/16686	141/18670	1.97824e-05	0.000207844	0.000132776	22885/55750/9049/207/10425/9776/93974/572/9531/9530/8314/581/27113/596/10018/637/90427/665/808/841/131474/285521/1459/1649/3301/29103/131118/728489/10059/1869/25793/55294/51024/7855/54332/80273/134266/2931/3002/10456/3098/3099/89781/3320/3305/3308/3329/27429/10075/196294/83943/54741/3998/120892/79568/5599/4137/56947/9927/84709/79778/4285/64112/23788/130916/51079/4836/9520/5018/51025/55486/9141/65…	139
GO:0006835	BP	GO:0006835	dicarboxylic acid transport	96/16686	96/18670	2.01049e-05	0.000208852	0.000133419	18/1244/134/135/189/320/23204/10550/477/551/552/885/2055/10815/2348/2350/2352/10755/2744/27165/2912/2917/11255/3766/8564/4036/56262/84230/55144/80131/4763/4889/4915/4923/5027/8864/8500/8499/8541/8497/11230/5663/5864/22930/22999/6561/9058/64849/26266/284111/57084/57030/246213/6573/10560/6505/6506/6507/6511/6512/9356/1468/8402/8604/10165/9016/83733/89874/79751/253512/81034/10861/65012/1836/1811/517…	96
GO:0008585	BP	GO:0008585	female gonad development	96/16686	96/18670	2.01049e-05	0.000208852	0.000133419	9510/116/174/268/269/283/84159/408/409/472/581/596/598/9210/658/675/835/836/101927581/1051/1299/1495/1588/11144/63951/8892/8890/8893/2069/2099/2175/2189/2296/668/2309/2488/2492/8322/2620/2661/2796/344758/3309/8372/3383/3417/83943/3623/3624/3625/3643/3815/4254/9757/3952/3955/431707/56956/4323/4327/4438/4846/2516/8204/57122/26471/9468/5156/5241/59338/5798/5806/56729/6092/6422/8879/23411/9353/6586/4…	96
GO:0030516	BP	GO:0030516	regulation of axon extension	96/16686	96/18670	2.01049e-05	0.000208852	0.000133419	25/23394/29882/348/393/343472/659/1002/1020/8851/51265/6792/2017/6387/23191/1627/28988/27185/1785/1808/374946/1826/2335/2664/2803/2932/3475/3611/57611/3897/3984/4035/23499/4099/4131/4133/9175/4137/1954/4504/81565/4825/4897/8829/9423/4916/10439/5048/5058/55558/91584/5458/5802/8766/23011/6049/57142/65078/22902/6259/10371/7869/10512/223117/9723/6405/56920/64218/10509/54910/10507/10505/57715/9037/544…	96
GO:0090277	BP	GO:0090277	positive regulation of peptide hormone secretion	96/16686	96/18670	2.01049e-05	0.000208852	0.000133419	65985/18/114/116/9255/55107/8862/408/572/8938/640/388581/9854/11132/846/952/1080/57393/1392/8447/1813/8655/1956/2864/2243/2244/2266/2641/2645/2691/2692/51738/2695/2696/2697/2746/2752/2852/2822/2850/2922/3077/3091/286676/3630/8660/3670/6453/3717/3799/3814/4035/90550/25874/25924/65220/4825/57555/10874/4826/8431/9971/5019/3651/5208/29085/8398/5467/5532/5581/5715/51762/5879/91608/5950/222546/9501/634…	96
GO:0098876	BP	GO:0098876	vesicle-mediated transport to the plasma membrane	96/16686	96/18670	2.01049e-05	0.000208852	0.000133419	2181/81693/288/84079/57182/312/375/377/378/381/10564/10139/9912/403/582/583/8548/80262/28952/54520/22883/163882/150684/10815/1445/1785/10807/55763/55770/60412/10640/54536/23233/149371/26088/23062/23163/2803/51125/64083/55204/57120/160622/23426/80852/56850/63971/3875/3996/57554/10434/23499/5602/85377/4905/27065/10133/114879/91461/9581/10890/8766/9230/25837/11031/83871/4218/9135/10399/23513/9919/66…	96
GO:1990823	BP	GO:1990823	response to leukemia inhibitory factor	96/16686	96/18670	2.01049e-05	0.000208852	0.000133419	5826/64137/8745/84159/10678/587/9774/54836/27101/1385/1488/1491/1840/8726/80258/1974/2059/2249/8322/2730/9945/2731/64841/3099/3192/3383/286676/9118/3720/23522/55818/10765/9314/688/7805/9227/4144/4168/51660/22808/29088/9242/22823/4605/55892/4691/4744/4801/2494/8828/129401/11240/54956/5080/5118/26577/11235/5214/5277/8399/5371/5372/11107/11156/5916/5990/55183/8731/22904/6470/23411/292/4092/8467/2988…	96
GO:1990830	BP	GO:1990830	cellular response to leukemia inhibitory factor	96/16686	96/18670	2.01049e-05	0.000208852	0.000133419	5826/64137/8745/84159/10678/587/9774/54836/27101/1385/1488/1491/1840/8726/80258/1974/2059/2249/8322/2730/9945/2731/64841/3099/3192/3383/286676/9118/3720/23522/55818/10765/9314/688/7805/9227/4144/4168/51660/22808/29088/9242/22823/4605/55892/4691/4744/4801/2494/8828/129401/11240/54956/5080/5118/26577/11235/5214/5277/8399/5371/5372/11107/11156/5916/5990/55183/8731/22904/6470/23411/292/4092/8467/2988…	96
GO:0051346	BP	GO:0051346	negative regulation of hydrolase activity	439/16686	463/18670	2.01764e-05	0.000209257	0.000133678	2/144568/6059/25/116/135/183/197/9049/207/259/154796/27329/51129/3730/301/653145/728113/325/334/335/336/341/345/351/358/10565/57221/402/23204/10776/408/409/93974/551/9530/585/54828/83596/27018/636/274/329/330/332/57448/79444/112401/91272/259282/284257/684/718/720/721/727/79886/23523/57662/114769/440068/59082/22900/831/83987/135228/939/10421/960/56882/1032/55125/8837/11261/1266/163882/340267/1285/…	439
GO:0000184	BP	GO:0000184	nuclear-transcribed mRNA catabolic process, nonsense-mediated decay	119/16686	120/18670	2.05025e-05	0.000211619	0.000135187	22794/9811/55802/196513/167227/9704/3646/9775/1981/2107/5394/2935/23708/85441/4116/55110/51594/4686/22916/26986/5073/154197/55629/5515/5518/5520/84305/9939/10921/6134/4736/6135/6136/6137/23521/9045/6138/6139/6141/6142/6143/6144/6146/9349/6147/6152/6154/6155/6157/6158/6159/6122/6156/6160/6161/6164/11224/6165/25873/6173/6167/6168/6169/6170/6124/6171/6125/6129/6130/6132/6133/6175/6176/6181/6204/6205…	119
GO:0010508	BP	GO:0010508	positive regulation of autophagy	119/16686	120/18670	2.05025e-05	0.000211619	0.000135187	154/55626/9474/10533/93974/572/9531/10018/8678/664/665/203228/10241/10645/11140/23274/1612/1634/207063/440275/7957/25793/201163/2308/2309/79443/2629/2773/26086/2931/2932/10013/3091/3099/3146/127540/3162/26353/3064/3458/8517/3565/345611/10524/3791/57535/90070/23367/120892/90678/6885/5595/4210/9927/11043/92140/79594/10392/10641/10133/5049/11315/5291/11040/65018/5305/8396/79837/79156/10769/1263/5562…	119
GO:0098739	BP	GO:0098739	import across plasma membrane	119/16686	120/18670	2.05025e-05	0.000211619	0.000135187	10060/183/207/208/23204/10550/479/476/477/478/480/481/482/483/493/495/496/781/799/2055/1261/1739/728215/27112/2348/2350/486/2534/610/10021/3077/3458/8660/23479/9992/3757/3758/3766/3767/3768/3769/3770/3772/3773/100134444/3759/3760/3761/3762/3763/3764/3765/8645/51305/4036/4923/8864/5621/5663/10268/5997/5999/6557/6558/6559/6560/57468/9990/10723/84561/56996/6573/6505/6506/6507/6510/6511/10998/6518/77…	119
GO:0030178	BP	GO:0030178	negative regulation of Wnt signaling pathway	204/16686	210/18670	2.14814e-05	0.000221369	0.000141416	115701/139285/219287/22881/324/10297/147495/348/8312/8313/56033/80114/650/64897/857/25776/1000/57680/4435/1452/122011/115908/56998/1500/8452/80319/1540/1601/153090/51339/147906/1649/22943/27123/27122/27121/27120/374946/1855/1856/1857/1958/2010/55612/2254/2308/2309/2487/80199/8321/8323/10146/2735/2737/2719/2887/26585/145258/2931/2932/3065/23072/3090/10042/57560/3484/3485/3487/3489/27130/3670/79960…	204
GO:0098727	BP	GO:0098727	maintenance of cell number	156/16686	159/18670	2.15247e-05	0.000221461	0.000141474	8289/430/259266/607/283149/655/657/79577/1000/1045/23019/4849/1499/9646/8451/1656/129563/28514/55211/1977/56478/1994/2001/8320/2041/2103/2146/2176/2177/2255/2247/2249/27022/2308/2309/27086/84750/8324/2624/26354/3280/388585/8091/6928/84376/3479/10642/182/84678/55818/23081/3815/7071/9314/81606/8861/9079/123169/3976/3981/79727/4017/27257/79648/84246/9968/9282/51586/9412/9442/80306/90390/9443/57721/5…	156
GO:0033865	BP	GO:0033865	nucleoside bisphosphate metabolic process	138/16686	140/18670	2.18563e-05	0.000223094	0.000142517	51166/10157/215/84836/31/32/38/84320/47/641371/26027/134526/55856/10965/122970/641372/11332/10005/23597/23205/81616/80221/197322/2180/2181/2182/51703/23305/116285/123876/348158/6296/341392/54988/142827/84532/55902/570/10380/84869/80347/54677/1622/79877/8694/84649/1737/1738/1743/64834/54898/83401/6785/60481/79071/79993/5167/84188/55711/2194/2639/10249/137964/2954/9200/201562/374659/3155/3156/3157/…	138
GO:0033875	BP	GO:0033875	ribonucleoside bisphosphate metabolic process	138/16686	140/18670	2.18563e-05	0.000223094	0.000142517	51166/10157/215/84836/31/32/38/84320/47/641371/26027/134526/55856/10965/122970/641372/11332/10005/23597/23205/81616/80221/197322/2180/2181/2182/51703/23305/116285/123876/348158/6296/341392/54988/142827/84532/55902/570/10380/84869/80347/54677/1622/79877/8694/84649/1737/1738/1743/64834/54898/83401/6785/60481/79071/79993/5167/84188/55711/2194/2639/10249/137964/2954/9200/201562/374659/3155/3156/3157/…	138
GO:0034032	BP	GO:0034032	purine nucleoside bisphosphate metabolic process	138/16686	140/18670	2.18563e-05	0.000223094	0.000142517	51166/10157/215/84836/31/32/38/84320/47/641371/26027/134526/55856/10965/122970/641372/11332/10005/23597/23205/81616/80221/197322/2180/2181/2182/51703/23305/116285/123876/348158/6296/341392/54988/142827/84532/55902/570/10380/84869/80347/54677/1622/79877/8694/84649/1737/1738/1743/64834/54898/83401/6785/60481/79071/79993/5167/84188/55711/2194/2639/10249/137964/2954/9200/201562/374659/3155/3156/3157/…	138
GO:0034620	BP	GO:0034620	cellular response to unfolded protein	138/16686	140/18670	2.18563e-05	0.000223094	0.000142517	37/118/10551/267/55738/440/467/468/22926/1388/9114/9531/578/581/10018/51283/168620/666/811/125972/821/6347/595/80279/1047/10987/10488/90993/64764/84699/148327/153222/10106/1491/9820/3576/30827/153090/1616/1639/1649/1663/79139/51009/91319/51726/4189/5611/9695/5610/9451/1965/2033/2081/10595/30001/2134/2135/2137/26291/11153/55033/2673/9570/2931/3068/9709/64224/3297/7184/6782/51182/3303/3304/3305/330…	138
GO:1903364	BP	GO:1903364	positive regulation of cellular protein catabolic process	138/16686	140/18670	2.18563e-05	0.000223094	0.000142517	207/139285/54467/348/25820/10425/93974/4287/6790/8312/9532/7917/55212/10134/857/859/863/28952/975/1050/55743/1191/64326/1452/122011/1453/1454/1075/1601/153090/51339/79016/65992/55070/27185/3300/1855/641700/9695/55741/1950/7430/11124/116224/26234/26263/55294/2332/2629/2729/2931/2932/9709/3320/3303/3304/23640/90865/9992/9817/131377/3949/4035/4036/120892/64110/5601/4193/4478/4780/85409/29997/51667/2…	138
GO:0042100	BP	GO:0042100	B cell proliferation	95/16686	95/18670	2.25091e-05	0.000228312	0.000145851	25/100/196/79915/472/581/596/604/683/695/84433/836/4064/930/933/11314/51293/952/958/959/970/972/973/975/1026/1141/23529/1380/1493/1503/2213/115352/202309/1880/3329/3439/3446/3447/3448/3449/3451/3440/3452/3441/3442/3443/3444/3445/3456/338376/56832/3467/22806/3586/3596/3558/59067/3565/3567/3574/3575/3635/8660/51176/4067/4208/4282/4332/931/51237/3071/4773/5074/57162/5585/23228/5580/5788/5897/149041/…	95
GO:0061326	BP	GO:0061326	renal tubule development	95/16686	95/18670	2.25091e-05	0.000228312	0.000145851	38/170690/183/186/54806/282679/596/650/652/793/100133941/4435/1282/1499/56998/8642/1739/28514/2138/79633/2246/2247/2253/342184/2297/2625/2668/2737/2719/80000/64412/3280/388585/26508/6928/3207/3217/3237/3611/79192/153572/79191/182/55083/26249/3911/55366/8549/3975/3976/84445/9500/4208/9788/4609/9241/4851/255743/130497/5076/7849/5087/5228/5310/5311/5455/8842/5727/6299/6469/6495/10736/51804/4089/6608…	95
GO:0097711	BP	GO:0097711	ciliary basal body-plasma membrane docking	95/16686	95/18670	2.25091e-05	0.000228312	0.000145851	10121/54806/10142/7840/27077/80776/26005/57545/9738/983/55755/55835/22994/9662/22995/22832/22897/55125/11190/80184/95681/9702/80254/80321/55722/79959/84131/51134/84902/79598/1069/9793/23332/11064/1453/1454/1639/10540/11258/1778/1781/8655/85302/11116/115106/55142/79441/54930/23354/54801/55559/93323/3320/9657/347240/22919/57787/54903/54820/121441/4751/22981/4867/261734/4957/8481/5048/5108/5116/5347…	95
GO:2000060	BP	GO:2000060	positive regulation of ubiquitin-dependent protein catabolic process	95/16686	95/18670	2.25091e-05	0.000228312	0.000145851	207/54467/25820/10425/6790/8312/55212/10134/857/859/863/28952/1050/55743/1191/64326/1452/122011/1453/1454/1601/79016/65992/55070/27185/3300/1855/1950/116224/26263/55294/2629/2729/2931/2932/9709/3303/3304/23640/90865/9817/131377/120892/64110/5601/4193/4780/85409/29997/51667/8554/5347/10769/1263/144165/5071/5663/5716/5728/5747/2185/149628/10399/5886/9978/25898/5988/11236/9604/9781/255488/285671/258…	95
GO:0061982	BP	GO:0061982	meiosis I cell cycle process	118/16686	119/18670	2.27777e-05	0.000230673	0.000147359	192670/256006/472/6790/7917/675/676/83990/643376/79703/317761/147872/339834/8900/57820/898/9134/993/994/995/1060/378708/201254/1164/124817/54514/11144/1761/63946/29947/146956/197342/2067/2072/9700/2177/57697/26271/56776/113510/164045/84072/3306/3622/116138/130951/84944/283129/225689/157777/150365/101928601/728637/254528/284071/4292/27030/84057/54456/4361/4437/4438/4439/2956/80198/4603/55706/10609…	118
GO:0016072	BP	GO:0016072	rRNA metabolic process	218/16686	225/18670	2.30511e-05	0.000233076	0.000148894	29777/9790/154743/23246/8945/114049/705/10438/55636/25879/1662/10521/8886/9188/57062/55661/51202/54555/317781/11056/79039/54606/162989/57647/27292/22894/115752/1736/29102/10969/9775/10436/90459/79033/10595/51575/51013/5394/23404/51010/54512/56915/118460/23016/11340/5393/85395/2091/345630/51077/91893/2483/117246/54433/50628/404672/23560/55127/55272/92856/3669/81875/65095/11103/81887/11157/55646/41…	218
GO:0008154	BP	GO:0008154	actin polymerization or depolymerization	203/16686	209/18670	2.34048e-05	0.000236283	0.000150943	10006/10152/54942/88/10097/10096/57180/653857/118/119/120/199/246/283/55435/375/382/10565/93663/79822/2909/343578/395/10552/10095/10109/10094/10093/10092/81873/348110/10677/9530/10458/55971/80115/585/274/55845/643338/10487/10486/822/829/830/93661/832/55604/146206/375307/6356/6366/6369/10344/1236/11135/10435/10602/23580/148170/1072/1073/11113/23242/11151/57175/79585/23406/1440/1496/2017/6387/23191…	203
GO:0007586	BP	GO:0007586	digestion	137/16686	139/18670	2.41453e-05	0.000241491	0.00015427	64240/64241/48/79924/150/1645/1646/6718/248/279/335/336/337/116519/358/362/170302/56624/388743/10753/885/887/948/1056/27159/1118/1128/1131/1133/1208/340204/389383/1314/1392/1504/440387/51302/140947/1814/2035/7430/50848/2168/2169/2255/9245/51738/2693/56287/2980/2981/2984/57817/9026/3274/55765/3658/3783/3784/3938/3949/3952/51474/100507055/8972/80168/56667/4583/4585/4588/4760/4762/10874/64127/29881/…	137
GO:0033135	BP	GO:0033135	regulation of peptidyl-serine phosphorylation	137/16686	139/18670	2.41453e-05	0.000241491	0.00015427	10142/207/284/351/369/408/409/493/551/8312/9530/578/581/8412/596/624/673/799/8536/65981/857/960/154043/9125/1389/1440/54541/22943/1756/2039/85440/1956/1981/2074/96459/57600/2621/2641/79893/23171/10456/3059/10013/3082/3270/3320/3326/3439/3446/3447/3448/3449/3451/3440/3452/3441/3442/3443/3444/3445/3456/338376/3458/56832/3467/3589/3569/22876/27124/51763/345611/9113/3976/10459/79109/4282/51085/4515/4…	137
GO:0035304	BP	GO:0035304	regulation of protein dephosphorylation	137/16686	139/18670	2.41453e-05	0.000241491	0.00015427	134/186/23141/10776/26229/91272/259282/284257/23523/801/805/808/23261/11314/945/157313/1003/255919/1408/10395/1760/1813/78986/5610/392617/114794/2029/116224/115352/2280/2281/2629/2771/2932/3326/7184/3064/3476/3486/3551/3672/3717/3958/10288/22853/9863/84930/9258/4249/2475/58529/3071/26012/9891/5159/221692/9749/116154/65979/5300/65018/51400/5514/6992/4659/94274/26472/81706/54866/23645/84919/84988/2…	137
GO:0045580	BP	GO:0045580	regulation of T cell differentiation	137/16686	139/18670	2.41453e-05	0.000241491	0.00015427	25/100/101/301/8546/8943/572/604/652/10385/814/84433/865/6363/729230/914/939/940/4179/972/941/9308/942/1209/1378/1493/1540/56603/29102/1840/11221/1960/2064/2175/2177/10875/2302/8456/50943/2625/2736/2737/3111/3135/3142/3146/3440/3456/3458/282618/3549/3592/3593/3594/3600/3606/8808/3558/51561/149233/246778/3559/3565/3566/3574/3575/3659/3662/3707/3718/2648/3902/3965/10288/11006/84695/10892/4192/56339…	137
GO:0046546	BP	GO:0046546	development of primary male sexual characteristics	137/16686	139/18670	2.41453e-05	0.000241491	0.00015427	92/8751/9289/192670/8644/269/367/5926/51742/84159/259266/546/581/596/598/10018/599/638/666/83990/867/595/10370/1299/1399/7812/1495/1515/50846/1761/8894/2067/2099/2175/2254/2316/22862/2488/2492/10272/2623/2625/2626/2627/2697/3148/3157/3206/3207/3205/3295/3383/3622/3623/3624/3643/5927/81930/3815/4254/317719/3972/3973/10184/56956/4036/23639/10046/4142/4201/4257/4323/4436/4678/8648/8031/7080/4824/190…	137
GO:0051588	BP	GO:0051588	regulation of neurotransmitter transport	137/16686	139/18670	2.41453e-05	0.000241491	0.00015427	18/107/135/136/148/320/321/8862/23204/10550/41/477/488/23621/8938/776/783/808/815/8573/1020/1129/1136/1137/1138/8973/1141/1142/1143/1268/10815/10814/594855/339302/1392/10675/9162/10059/1812/1813/1814/1815/84062/1855/84961/10211/2332/2668/10755/28964/2852/2824/2901/116443/2932/3060/11255/3350/3351/3356/3358/3690/3749/27345/8564/10859/120892/4129/79772/55784/4208/8775/63908/23413/4763/22871/4842/48…	137
GO:0006029	BP	GO:0006029	proteoglycan metabolic process	94/16686	94/18670	2.52007e-05	0.000249374	0.000159306	176/81792/411/126792/27087/135152/26229/11285/63827/633/650/658/659/124583/79586/54480/9486/50515/55501/166012/113189/51363/9469/56548/64377/83539/22856/337876/11061/1301/1280/55790/55454/1464/10675/1499/54360/1634/29940/92126/133584/2131/2132/2134/2135/2137/9917/2300/89792/79690/26035/2817/3073/3074/10855/9653/9957/9956/9955/9953/9951/222537/64711/9394/90161/266722/3373/23553/3423/3425/3479/3549…	94
GO:0042158	BP	GO:0042158	lipoprotein biosynthetic process	94/16686	94/18670	2.52007e-05	0.000249374	0.000159306	19/81926/51104/58489/242/335/338/339/348/83734/9140/9474/10533/25999/80157/8813/8818/54344/2629/2752/51125/401647/8733/2822/55733/57467/345611/3931/79929/619373/65258/4836/9397/80055/27315/93210/5277/9488/5279/5281/54872/5283/10026/9487/93183/23556/84720/51227/9091/94005/51604/128869/55650/284098/54965/84992/80235/5289/64840/5494/5495/100996939/22930/25782/58515/258010/7357/11152/56270/55062/2610…	94
GO:0051289	BP	GO:0051289	protein homotetramerization	94/16686	94/18670	2.52007e-05	0.000249374	0.000159306	31/32/33/55856/55/88/8854/220/7915/223/226/51074/55198/89872/359/361/362/93974/567/847/84869/25776/919/973/978/23373/200186/64784/1429/1491/79077/51181/1666/10059/1807/51466/2203/115362/2744/27232/2801/2878/348980/135114/81502/3251/3028/3416/3615/3768/3759/3834/4143/57192/4284/128240/9885/5092/84105/5195/5830/5211/5213/5214/5311/9033/5315/5471/5967/6256/6261/6263/25939/6470/6472/6648/63826/6767/6…	94
GO:0060993	BP	GO:0060993	kidney morphogenesis	94/16686	94/18670	2.52007e-05	0.000249374	0.000159306	170690/183/186/54806/10409/596/650/652/655/793/4435/1499/56998/8642/1739/2138/79633/2246/2255/2247/2253/342184/2297/2302/80144/2625/2650/9245/51301/2668/2737/2719/80000/64412/3280/388585/6928/3207/3217/3237/3611/79192/153572/79191/55083/26249/3911/55366/3975/3976/120892/84445/9500/4609/9241/27031/255743/130497/5076/7849/5087/5159/5228/5310/5311/5613/5727/6299/6469/6495/10736/51804/4089/6608/6659/…	94
GO:1902414	BP	GO:1902414	protein localization to cell junction	94/16686	94/18670	2.52007e-05	0.000249374	0.000159306	51104/81/102/53616/56899/9912/40/10458/8927/10369/10368/27092/27091/59284/59283/1020/201134/22883/9746/254263/10815/1605/1627/1739/1740/1741/1742/9231/1832/1855/2316/2693/2239/10082/10243/160622/2902/2903/2905/23426/80852/56850/57493/3265/3315/23096/57576/11127/3798/3799/3800/9211/57554/347730/4130/5602/23162/5601/4137/91862/58538/143098/5818/25945/81832/22871/57555/4868/27020/9378/9379/27065/274…	94
GO:0002478	BP	GO:0002478	antigen processing and presentation of exogenous peptide antigen	171/16686	175/18670	2.52041e-05	0.000249374	0.000159306	55860/10121/10120/162/164/8907/10053/1174/8905/130340/160/161/163/1173/1175/375/567/811/821/829/830/93661/832/50489/948/972/1062/1147/50856/1211/1213/1509/1510/8722/1514/1520/1515/1535/1536/1639/10540/11258/51164/84516/10671/1785/1778/1780/1781/51143/1783/8655/140735/2207/2209/2210/2213/3105/3106/3107/3108/3109/3111/3112/3113/3115/3117/3118/3119/3120/3122/3123/3127/3133/3134/3135/10437/3551/8517/…	171
GO:0002695	BP	GO:0002695	negative regulation of leukocyte activation	171/16686	175/18670	2.52041e-05	0.000249374	0.000159306	29/221395/135/301/383/384/472/558/55024/604/613/652/671/695/10385/836/865/729230/4345/29126/11314/146722/972/941/8832/942/634/1051/339390/1268/1269/8530/1493/6376/1739/9231/1840/56940/1845/5169/2064/25793/2213/2241/2267/10875/2294/2302/50943/51083/2737/11146/2796/2852/10457/2896/84868/3077/3134/3135/3142/3146/3149/3162/3398/3620/3440/3456/282618/3549/3586/3598/3558/53833/3559/133396/3566/3623/362…	171
GO:0051402	BP	GO:0051402	neuron apoptotic process	231/16686	239/18670	2.58874e-05	0.000255351	0.000163124	101/104/23394/135/116986/9131/84335/208/8846/55626/284/317/348/351/408/409/429/1386/468/472/1822/558/23621/56751/581/596/598/10018/627/80823/637/664/666/7832/728/835/836/842/6347/6348/997/1020/8851/1051/10752/11113/4435/23529/1201/1270/1271/11151/80315/9244/1499/1522/6376/1524/1649/56616/1735/1745/80331/374946/112398/112399/2019/2020/2045/2065/2149/8772/23017/26355/356/55294/26281/2253/51024/2702…	231
[truncated: 1,654 more rows]
